# Supplementary material for: Crystal structure of cyprodinil
Source: Acta Crystallogr E Crystallogr Commun. 2015 Jan 1;71(Pt 1):o5. doi: 10.1107/S2056989014025742 (PMC4331914; doi:10.1107/S2056989014025742)
Supplement: Supplementary file 1 [file e-71-000o5-sup1.cif]

##############################################################################
#                                                                            #
# This CIF contains the data in a paper accepted for publication in          #
# Acta Crystallographica Section E. It conforms to the requirements of       #
# Notes for Authors for Acta Crystallographica Section E, and has been       #
# peer reviewed under the auspices of the IUCr Commission on Journals.       #
#                                                                            #
# Full details of the Crystallographic Information File format               #
# are given in the paper "The Crystallographic Information File (CIF):       #
# a New Standard Archive File for Crystallography" by S. R. Hall, F. H.      #
# Allen and I. D. Brown [Acta Cryst. (1991), A47, 655-685].                  #
#                                                                            #
# The current version of the core CIF dictionary is obtainable from          #
# ftp://ftp.iucr.org/pub/cif_core.dic.                                       #
#                                                                            #
# Software is freely available for graphical display of the structure(s)     #
# in this CIF. For information consult the CIF software page                 #
# http://www.iucr.org/resources/cif/software.                                #
#                                                                            #
# This file may be used for bona fide research purposes within the           #
# scientific community so long as proper attribution is given to the journal # 
# article from which it was obtained.                                        #
#                                                                            #
##############################################################################
data_global
_audit_creation_method     'form.cif (version 2.0)'
_journal_data_validation_number     ?
_journal_date_recd_electronic     2014-11-24
_journal_date_accepted     2014-11-25
_journal_name_full     'Acta Crystallographica, Section E'
_journal_year     2015
_journal_volume     71
_journal_issue      1
_journal_page_first     o5
_journal_page_last     o5
_journal_paper_category     HO
_journal_paper_doi     10.1107/S2056989014025742
_journal_coeditor_code     HG5422
_publ_contact_author_name     'Tae Ho Kim'
_publ_contact_author_address
;
Department of Chemistry
Gyeongsang National University
Jinju 660-701
Republic of Korea
;
_publ_contact_author_email
;
thkim@gnu.ac.kr
;
_publ_contact_author_fax     '+82-55-772-2789'
_publ_contact_author_phone     '+82-55-772-2789'
_publ_section_title
;
Crystal structure of cyprodinil
;
loop_
    _publ_author_name
    _publ_author_address
    'Jeon, Youngeun'
;
Department of Chemistry and Research Institute of Natural Sciences,
Gyeongsang National University, Jinju 660-701, Republic of Korea
;
    'Kang, Gihaeng'
;
Department of Chemistry and Research Institute of Natural Sciences,
Gyeongsang National University, Jinju 660-701, Republic of Korea
;
    'Cho, Seonghwa'
;
Department of Chemistry and Research Institute of Natural Sciences,
Gyeongsang National University, Jinju 660-701, Republic of Korea
;
    'Kim, Tae Ho'
;
Department of Chemistry and Research Institute of Natural Sciences,
Gyeongsang National University, Jinju 660-701, Republic of Korea
;
data_I
_audit_creation_method     SHELXTL
_database_code_depnum_ccdc_archive     'CCDC 1035821'
_chemical_name_systematic
;
4-Cyclopropyl-6-methyl-<i>N</i>-phenylpyrimidin-2-amine
;
_chemical_name_common     ?
_chemical_formula_moiety     'C14 H15 N3'
_chemical_formula_sum     'C14 H15 N3'
_chemical_formula_iupac     'C14 H15 N3'
_chemical_formula_weight     225.29
_chemical_melting_point     ?
_symmetry_cell_setting     monoclinic
_symmetry_space_group_name_H-M     'P 21/c'
_symmetry_space_group_name_Hall     '-P 2ybc'
loop_
    _symmetry_equiv_pos_as_xyz
    'x, y, z'
    '-x, y+1/2, -z+1/2'
    '-x, -y, -z'
    'x, -y-1/2, z-1/2'
_cell_length_a     13.1920(6)
_cell_length_b     5.3176(2)
_cell_length_c     16.8641(7)
_cell_angle_alpha     90.00
_cell_angle_beta     100.288(2)
_cell_angle_gamma     90.00
_cell_volume     1163.99(8)
_cell_formula_units_Z     4
_cell_measurement_reflns_used     8168
_cell_measurement_theta_min     2.45
_cell_measurement_theta_max     28.24
_cell_measurement_temperature     173(2)
_exptl_crystal_description     Block
_exptl_crystal_colour     colourless
_exptl_crystal_size_max     0.45
_exptl_crystal_size_mid     0.22
_exptl_crystal_size_min     0.18
_exptl_crystal_density_diffrn     1.286
_exptl_crystal_density_meas     ?
_exptl_crystal_density_method     'not measured'
_exptl_crystal_F_000     480
_exptl_absorpt_coefficient_mu     0.079
_exptl_absorpt_correction_type     multi-scan
_exptl_absorpt_process_details
;
(SADABS; Bruker, 2009)
;
_exptl_absorpt_correction_T_min     0.9654
_exptl_absorpt_correction_T_max     0.9860
_exptl_special_details     ?
_diffrn_ambient_temperature     173(2)
_diffrn_radiation_type     MoK\a
_diffrn_radiation_wavelength     0.71073
_diffrn_radiation_source     'fine-focus sealed tube'
_diffrn_radiation_monochromator     graphite
_diffrn_measurement_device_type     'Bruker APEXII CCD'
_diffrn_measurement_method     '\f and \w scans'
_diffrn_detector_area_resol_mean     ?
_diffrn_reflns_number     18116
_diffrn_reflns_av_R_equivalents     0.0556
_diffrn_reflns_av_sigmaI/netI     0.0283
_diffrn_reflns_theta_min     1.57
_diffrn_reflns_theta_max     28.29
_diffrn_reflns_theta_full     28.29
_diffrn_measured_fraction_theta_max     0.993
_diffrn_measured_fraction_theta_full     0.993
_diffrn_reflns_limit_h_min     -17
_diffrn_reflns_limit_h_max     17
_diffrn_reflns_limit_k_min     -7
_diffrn_reflns_limit_k_max     7
_diffrn_reflns_limit_l_min     -21
_diffrn_reflns_limit_l_max     22
_refine_special_details
;
Refinement of <i>F</i>^2^ against ALL reflections. The weighted <i>R</i>-factor
<i>wR</i> and goodness of fit <i>S</i> are based on <i>F</i>^2^, conventional
<i>R</i>-factors <i>R</i> are based on <i>F</i>, with <i>F</i> set to zero for
negative <i>F</i>^2^. The threshold expression of <i>F</i>^2^ >
\s(<i>F</i>^2^) is used only for calculating <i>R</i>-factors(gt) <i>etc</i>.
and is not relevant to the choice of reflections for refinement.
<i>R</i>-factors based on <i>F</i>^2^ are statistically about twice as large
as those based on <i>F</i>, and <i>R</i>- factors based on ALL data will be
even larger.
;
_reflns_number_total     2864
_reflns_number_gt     2463
_reflns_threshold_expression     I>2\s(I)
_refine_ls_structure_factor_coef     Fsqd
_refine_ls_matrix_type     full
_refine_ls_R_factor_all     0.0643
_refine_ls_R_factor_gt     0.0564
_refine_ls_wR_factor_gt     0.1601
_refine_ls_wR_factor_ref     0.1655
_refine_ls_goodness_of_fit_ref     1.143
_refine_ls_restrained_S_all     1.143
_refine_ls_number_reflns     2864
_refine_ls_number_parameters     155
_refine_ls_number_restraints     0
_refine_ls_hydrogen_treatment     constr
_refine_ls_weighting_scheme     calc
_refine_ls_weighting_details
         'calc w=1/[\s^2^(Fo^2^)+(0.0577P)^2^+1.3715P] where P=(Fo^2^+2Fc^2^)/3'
_atom_sites_solution_hydrogens     geom
_atom_sites_solution_primary     direct
_atom_sites_solution_secondary     difmap
_refine_ls_shift/su_max     0.000
_refine_ls_shift/su_mean     0.000
_refine_diff_density_max     0.292
_refine_diff_density_min     -0.308
_refine_ls_extinction_method     none
_refine_ls_extinction_coef     ?
loop_
    _atom_type_symbol
    _atom_type_description
    _atom_type_scat_dispersion_real
    _atom_type_scat_dispersion_imag
    _atom_type_scat_source
    'C' 'C' 0.0033 0.0016
                         'International Tables Vol C Tables 4.2.6.8 and 6.1.1.4'
    'H' 'H' 0.0000 0.0000
                         'International Tables Vol C Tables 4.2.6.8 and 6.1.1.4'
    'N' 'N' 0.0061 0.0033
                         'International Tables Vol C Tables 4.2.6.8 and 6.1.1.4'
_computing_data_collection
;
APEX2 (Bruker, 2009)
;
_computing_cell_refinement
;
SAINT (Bruker, 2009)
;
_computing_data_reduction
;
SAINT (Bruker, 2009)
;
_computing_structure_solution
;
SHELXTL (Sheldrick, 2008)
;
_computing_structure_refinement
;
SHELXTL (Sheldrick, 2008)
;
_computing_molecular_graphics
;
DIAMOND (Brandenburg, 2010)
;
_computing_publication_material
;
SHELXTL (Sheldrick, 2008)
;
loop_
    _atom_site_type_symbol
    _atom_site_label
    _atom_site_fract_x
    _atom_site_fract_y
    _atom_site_fract_z
    _atom_site_U_iso_or_equiv
    _atom_site_adp_type
    _atom_site_calc_flag
    _atom_site_refinement_flags
    _atom_site_occupancy
    _atom_site_symmetry_multiplicity
    _atom_site_disorder_assembly
    _atom_site_disorder_group
    N N1 0.64381(12) 0.1086(3) 0.81833(9) 0.0210(3) Uani d . 1 1 . .
    H H1N 0.5882 0.0697 0.7834 0.025 Uiso calc R 1 1 . .
    N N2 0.70730(12) 0.3584(3) 0.93020(9) 0.0201(3) Uani d . 1 1 . .
    N N3 0.53921(12) 0.4215(3) 0.84955(9) 0.0206(3) Uani d . 1 1 . .
    C C1 0.83033(14) 0.0059(4) 0.85440(11) 0.0246(4) Uani d . 1 1 . .
    H H1 0.8436 0.1437 0.8906 0.030 Uiso calc R 1 1 . .
    C C2 0.90995(15) -0.1513(4) 0.84207(12) 0.0277(4) Uani d . 1 1 . .
    H H2 0.9778 -0.1183 0.8700 0.033 Uiso calc R 1 1 . .
    C C3 0.89324(15) -0.3555(4) 0.79011(12) 0.0256(4) Uani d . 1 1 . .
    H H3 0.9486 -0.4621 0.7827 0.031 Uiso calc R 1 1 . .
    C C4 0.79368(15) -0.4010(4) 0.74907(11) 0.0241(4) Uani d . 1 1 . .
    H H4 0.7808 -0.5396 0.7131 0.029 Uiso calc R 1 1 . .
    C C5 0.71331(14) -0.2457(4) 0.76022(11) 0.0208(4) Uani d . 1 1 . .
    H H5 0.6458 -0.2787 0.7318 0.025 Uiso calc R 1 1 . .
    C C6 0.73029(14) -0.0402(4) 0.81301(10) 0.0195(4) Uani d . 1 1 . .
    C C7 0.63140(14) 0.3035(4) 0.86853(10) 0.0189(4) Uani d . 1 1 . .
    C C8 0.69016(14) 0.5539(4) 0.97648(10) 0.0208(4) Uani d . 1 1 . .
    C C9 0.59859(15) 0.6871(4) 0.96202(11) 0.0233(4) Uani d . 1 1 . .
    H H9 0.5873 0.8251 0.9951 0.028 Uiso calc R 1 1 . .
    C C10 0.52353(14) 0.6127(4) 0.89742(11) 0.0209(4) Uani d . 1 1 . .
    C C11 0.77222(15) 0.6184(4) 1.04550(11) 0.0246(4) Uani d . 1 1 . .
    H H11 0.7567 0.7622 1.0796 0.029 Uiso calc R 1 1 . .
    C C12 0.83749(15) 0.4101(4) 1.08962(12) 0.0276(4) Uani d . 1 1 . .
    H H12A 0.8585 0.4258 1.1488 0.033 Uiso calc R 1 1 . .
    H H12B 0.8239 0.2360 1.0698 0.033 Uiso calc R 1 1 . .
    C C13 0.88371(16) 0.5880(4) 1.03804(12) 0.0300(5) Uani d . 1 1 . .
    H H13A 0.8989 0.5239 0.9863 0.036 Uiso calc R 1 1 . .
    H H13B 0.9334 0.7136 1.0653 0.036 Uiso calc R 1 1 . .
    C C14 0.42255(15) 0.7483(4) 0.87894(12) 0.0255(4) Uani d . 1 1 . .
    H H14A 0.4283 0.8895 0.8427 0.038 Uiso calc R 1 1 . .
    H H14B 0.4043 0.8118 0.9291 0.038 Uiso calc R 1 1 . .
    H H14C 0.3690 0.6324 0.8530 0.038 Uiso calc R 1 1 . .
loop_
    _atom_site_aniso_label
    _atom_site_aniso_U_11
    _atom_site_aniso_U_22
    _atom_site_aniso_U_33
    _atom_site_aniso_U_12
    _atom_site_aniso_U_13
    _atom_site_aniso_U_23
    N1 0.0185(7) 0.0259(8) 0.0165(7) 0.0004(6) -0.0023(5) -0.0027(6)
    N2 0.0205(7) 0.0238(8) 0.0145(7) 0.0001(6) -0.0009(5) 0.0008(6)
    N3 0.0196(7) 0.0250(8) 0.0164(7) 0.0014(6) 0.0010(5) 0.0005(6)
    C1 0.0218(9) 0.0278(10) 0.0221(9) -0.0006(8) -0.0016(7) -0.0040(8)
    C2 0.0209(9) 0.0329(11) 0.0270(9) 0.0014(8) -0.0016(7) -0.0027(8)
    C3 0.0242(9) 0.0279(10) 0.0243(9) 0.0047(8) 0.0031(7) 0.0001(8)
    C4 0.0290(10) 0.0234(10) 0.0194(8) -0.0003(8) 0.0027(7) -0.0025(7)
    C5 0.0226(9) 0.0220(9) 0.0166(8) -0.0016(7) 0.0002(6) 0.0006(7)
    C6 0.0207(8) 0.0227(9) 0.0146(7) 0.0004(7) 0.0014(6) 0.0019(7)
    C7 0.0200(8) 0.0221(9) 0.0138(7) 0.0002(7) 0.0007(6) 0.0016(7)
    C8 0.0227(9) 0.0233(9) 0.0151(8) -0.0009(7) 0.0005(6) 0.0016(7)
    C9 0.0258(9) 0.0246(10) 0.0181(8) 0.0028(8) 0.0001(7) -0.0033(7)
    C10 0.0219(9) 0.0235(9) 0.0167(8) 0.0015(7) 0.0018(6) 0.0022(7)
    C11 0.0250(9) 0.0284(10) 0.0180(8) 0.0005(8) -0.0025(7) -0.0035(7)
    C12 0.0244(9) 0.0333(11) 0.0216(9) 0.0006(8) -0.0053(7) 0.0005(8)
    C13 0.0245(9) 0.0382(12) 0.0247(9) -0.0057(8) -0.0022(7) -0.0022(9)
    C14 0.0232(9) 0.0289(10) 0.0226(9) 0.0054(8) -0.0005(7) -0.0004(8)
_geom_special_details
;
All e.s.d.'s (except the e.s.d. in the dihedral angle between two l.s. planes)
are estimated using the full covariance matrix. The cell e.s.d.'s are taken
into account individually in the estimation of e.s.d.'s in distances, angles
and torsion angles; correlations between e.s.d.'s in cell parameters are only
used when they are defined by crystal symmetry. An approximate (isotropic)
treatment of cell e.s.d.'s is used for estimating e.s.d.'s involving l.s.
planes.
;
loop_
    _geom_bond_atom_site_label_1
    _geom_bond_atom_site_label_2
    _geom_bond_site_symmetry_2
    _geom_bond_distance
    _geom_bond_publ_flag
    N1 C7 . 1.367(2) ?
    N1 C6 . 1.404(2) ?
    N1 H1N . 0.8800 ?
    N2 C7 . 1.341(2) ?
    N2 C8 . 1.343(2) ?
    N3 C10 . 1.337(2) ?
    N3 C7 . 1.355(2) ?
    C1 C2 . 1.387(3) ?
    C1 C6 . 1.400(2) ?
    C1 H1 . 0.9500 ?
    C2 C3 . 1.388(3) ?
    C2 H2 . 0.9500 ?
    C3 C4 . 1.392(3) ?
    C3 H3 . 0.9500 ?
    C4 C5 . 1.383(3) ?
    C4 H4 . 0.9500 ?
    C5 C6 . 1.402(3) ?
    C5 H5 . 0.9500 ?
    C8 C9 . 1.384(3) ?
    C8 C11 . 1.481(2) ?
    C9 C10 . 1.392(3) ?
    C9 H9 . 0.9500 ?
    C10 C14 . 1.498(3) ?
    C11 C13 . 1.507(3) ?
    C11 C12 . 1.514(3) ?
    C11 H11 . 1.0000 ?
    C12 C13 . 1.488(3) ?
    C12 H12A . 0.9900 ?
    C12 H12B . 0.9900 ?
    C13 H13A . 0.9900 ?
    C13 H13B . 0.9900 ?
    C14 H14A . 0.9800 ?
    C14 H14B . 0.9800 ?
    C14 H14C . 0.9800 ?
loop_
    _geom_angle_atom_site_label_1
    _geom_angle_atom_site_label_2
    _geom_angle_atom_site_label_3
    _geom_angle_site_symmetry_1
    _geom_angle_site_symmetry_3
    _geom_angle
    _geom_angle_publ_flag
    C7 N1 C6 . . 130.97(15) ?
    C7 N1 H1N . . 114.5 ?
    C6 N1 H1N . . 114.5 ?
    C7 N2 C8 . . 116.06(16) ?
    C10 N3 C7 . . 116.01(16) ?
    C2 C1 C6 . . 119.45(18) ?
    C2 C1 H1 . . 120.3 ?
    C6 C1 H1 . . 120.3 ?
    C1 C2 C3 . . 121.81(18) ?
    C1 C2 H2 . . 119.1 ?
    C3 C2 H2 . . 119.1 ?
    C2 C3 C4 . . 118.62(18) ?
    C2 C3 H3 . . 120.7 ?
    C4 C3 H3 . . 120.7 ?
    C5 C4 C3 . . 120.47(18) ?
    C5 C4 H4 . . 119.8 ?
    C3 C4 H4 . . 119.8 ?
    C4 C5 C6 . . 120.82(17) ?
    C4 C5 H5 . . 119.6 ?
    C6 C5 H5 . . 119.6 ?
    C1 C6 C5 . . 118.84(17) ?
    C1 C6 N1 . . 125.02(17) ?
    C5 C6 N1 . . 116.12(16) ?
    N2 C7 N3 . . 126.65(17) ?
    N2 C7 N1 . . 119.35(16) ?
    N3 C7 N1 . . 114.00(16) ?
    N2 C8 C9 . . 121.73(17) ?
    N2 C8 C11 . . 117.43(17) ?
    C9 C8 C11 . . 120.82(17) ?
    C8 C9 C10 . . 117.96(18) ?
    C8 C9 H9 . . 121.0 ?
    C10 C9 H9 . . 121.0 ?
    N3 C10 C9 . . 121.56(17) ?
    N3 C10 C14 . . 117.93(16) ?
    C9 C10 C14 . . 120.50(17) ?
    C8 C11 C13 . . 119.78(16) ?
    C8 C11 C12 . . 119.22(18) ?
    C13 C11 C12 . . 58.99(14) ?
    C8 C11 H11 . . 115.7 ?
    C13 C11 H11 . . 115.7 ?
    C12 C11 H11 . . 115.7 ?
    C13 C12 C11 . . 60.26(14) ?
    C13 C12 H12A . . 117.7 ?
    C11 C12 H12A . . 117.7 ?
    C13 C12 H12B . . 117.7 ?
    C11 C12 H12B . . 117.7 ?
    H12A C12 H12B . . 114.9 ?
    C12 C13 C11 . . 60.74(14) ?
    C12 C13 H13A . . 117.7 ?
    C11 C13 H13A . . 117.7 ?
    C12 C13 H13B . . 117.7 ?
    C11 C13 H13B . . 117.7 ?
    H13A C13 H13B . . 114.8 ?
    C10 C14 H14A . . 109.5 ?
    C10 C14 H14B . . 109.5 ?
    H14A C14 H14B . . 109.5 ?
    C10 C14 H14C . . 109.5 ?
    H14A C14 H14C . . 109.5 ?
    H14B C14 H14C . . 109.5 ?
loop_
    _geom_torsion_atom_site_label_1
    _geom_torsion_atom_site_label_2
    _geom_torsion_atom_site_label_3
    _geom_torsion_atom_site_label_4
    _geom_torsion_site_symmetry_1
    _geom_torsion_site_symmetry_2
    _geom_torsion_site_symmetry_3
    _geom_torsion_site_symmetry_4
    _geom_torsion
    _geom_torsion_publ_flag
    C6 C1 C2 C3 . . . . -0.5(3) ?
    C1 C2 C3 C4 . . . . 0.5(3) ?
    C2 C3 C4 C5 . . . . -0.2(3) ?
    C3 C4 C5 C6 . . . . -0.1(3) ?
    C2 C1 C6 C5 . . . . 0.2(3) ?
    C2 C1 C6 N1 . . . . -178.05(18) ?
    C4 C5 C6 C1 . . . . 0.1(3) ?
    C4 C5 C6 N1 . . . . 178.52(17) ?
    C7 N1 C6 C1 . . . . -8.8(3) ?
    C7 N1 C6 C5 . . . . 172.85(18) ?
    C8 N2 C7 N3 . . . . -1.5(3) ?
    C8 N2 C7 N1 . . . . 179.34(16) ?
    C10 N3 C7 N2 . . . . 0.4(3) ?
    C10 N3 C7 N1 . . . . 179.63(16) ?
    C6 N1 C7 N2 . . . . -8.0(3) ?
    C6 N1 C7 N3 . . . . 172.68(17) ?
    C7 N2 C8 C9 . . . . 1.2(3) ?
    C7 N2 C8 C11 . . . . 179.58(16) ?
    N2 C8 C9 C10 . . . . 0.0(3) ?
    C11 C8 C9 C10 . . . . -178.32(18) ?
    C7 N3 C10 C9 . . . . 1.0(3) ?
    C7 N3 C10 C14 . . . . -179.81(17) ?
    C8 C9 C10 N3 . . . . -1.2(3) ?
    C8 C9 C10 C14 . . . . 179.64(18) ?
    N2 C8 C11 C13 . . . . 35.3(3) ?
    C9 C8 C11 C13 . . . . -146.3(2) ?
    N2 C8 C11 C12 . . . . -33.6(3) ?
    C9 C8 C11 C12 . . . . 144.84(19) ?
    C8 C11 C12 C13 . . . . 109.1(2) ?
    C8 C11 C13 C12 . . . . -108.2(2) ?
_iucr_refine_instructions_details
;
TITL I in P2(1)/c
CELL 0.71073 13.1920 5.3176 16.8641 90.000 100.288 90.000
ZERR 4.00 0.0006 0.0002 0.0007 0.000 0.002 0.000
LATT 1
SYMM -x, y+1/2, -z+1/2
SFAC C  H  N
UNIT 56  60  12
SIZE 0.180 0.220 0.450
TEMP -100.000
OMIT 1   1   2
L.S. 4
ACTA
BOND $H
FMAP 2
PLAN 10
CONF
EQIV $1 1-x, -1/2+y, 1.5-z
HTAB N1 N3_$1
MPLA 6 C1 > C6
MPLA 6 C7 > C10 N2 N3
MPLA 3 C11 > C13
WGHT    0.057700    1.371500
FVAR       0.22673
N1    3    0.643815    0.108580    0.818335    11.00000    0.01851    0.02590 =
         0.01645   -0.00268   -0.00231    0.00039
AFIX  43
H1N   2    0.588155    0.069660    0.783410    11.00000   -1.20000
AFIX   0
N2    3    0.707303    0.358405    0.930196    11.00000    0.02053    0.02381 =
         0.01446    0.00085   -0.00090    0.00010
N3    3    0.539210    0.421502    0.849553    11.00000    0.01959    0.02495 =
         0.01639    0.00048    0.00096    0.00137
C1    1    0.830327    0.005877    0.854398    11.00000    0.02185    0.02780 =
         0.02212   -0.00395   -0.00162   -0.00064
AFIX  43
H1    2    0.843560    0.143669    0.890625    11.00000   -1.20000
AFIX   0
C2    1    0.909949   -0.151322    0.842073    11.00000    0.02088    0.03292 =
         0.02705   -0.00274   -0.00157    0.00145
AFIX  43
H2    2    0.977789   -0.118339    0.869957    11.00000   -1.20000
AFIX   0
C3    1    0.893236   -0.355545    0.790107    11.00000    0.02416    0.02790 =
         0.02427    0.00015    0.00311    0.00475
AFIX  43
H3    2    0.948594   -0.462099    0.782706    11.00000   -1.20000
AFIX   0
C4    1    0.793675   -0.400959    0.749067    11.00000    0.02900    0.02343 =
         0.01935   -0.00248    0.00273   -0.00027
AFIX  43
H4    2    0.780849   -0.539597    0.713144    11.00000   -1.20000
AFIX   0
C5    1    0.713311   -0.245701    0.760216    11.00000    0.02262    0.02203 =
         0.01656    0.00055    0.00018   -0.00161
AFIX  43
H5    2    0.645760   -0.278691    0.731753    11.00000   -1.20000
AFIX   0
C6    1    0.730288   -0.040190    0.813010    11.00000    0.02072    0.02272 =
         0.01455    0.00187    0.00140    0.00044
C7    1    0.631396    0.303515    0.868528    11.00000    0.02001    0.02213 =
         0.01382    0.00164    0.00068    0.00018
C8    1    0.690157    0.553864    0.976481    11.00000    0.02271    0.02333 =
         0.01515    0.00164    0.00048   -0.00086
C9    1    0.598589    0.687081    0.962016    11.00000    0.02583    0.02461 =
         0.01814   -0.00334    0.00010    0.00283
AFIX  43
H9    2    0.587294    0.825075    0.995143    11.00000   -1.20000
AFIX   0
C10   1    0.523530    0.612651    0.897420    11.00000    0.02187    0.02349 =
         0.01667    0.00224    0.00182    0.00148
C11   1    0.772222    0.618396    1.045504    11.00000    0.02499    0.02836 =
         0.01799   -0.00348   -0.00251    0.00052
AFIX  13
H11   2    0.756695    0.762171    1.079640    11.00000   -1.20000
AFIX   0
C12   1    0.837487    0.410109    1.089617    11.00000    0.02441    0.03333 =
         0.02164    0.00050   -0.00525    0.00064
AFIX  23
H12A  2    0.858474    0.425810    1.148770    11.00000   -1.20000
H12B  2    0.823914    0.235966    1.069779    11.00000   -1.20000
AFIX   0
C13   1    0.883708    0.588012    1.038035    11.00000    0.02453    0.03823 =
         0.02469   -0.00218   -0.00221   -0.00573
AFIX  23
H13A  2    0.898901    0.523852    0.986304    11.00000   -1.20000
H13B  2    0.933449    0.713634    1.065269    11.00000   -1.20000
AFIX   0
C14   1    0.422549    0.748336    0.878941    11.00000    0.02325    0.02890 =
         0.02255   -0.00044   -0.00053    0.00536
AFIX 137
H14A  2    0.428337    0.889527    0.842668    11.00000   -1.50000
H14B  2    0.404255    0.811838    0.929090    11.00000   -1.50000
H14C  2    0.368993    0.632410    0.852976    11.00000   -1.50000
HKLF 4 1 1 0 0 0 1 0 0 0 1
REM  I in P2(1)/c
REM R1 =  0.0564 for   2463 Fo > 4sig(Fo)  and  0.0643 for all   2864 data
REM    155 parameters refined using      0 restraints
END
WGHT      0.0577      1.3716
REM Highest difference peak  0.292,  deepest hole -0.308,  1-sigma level  0.063
Q1    1   0.7681 -0.2618  0.7417  11.00000  0.05    0.29
Q2    1   0.8581 -0.1478  0.8624  11.00000  0.05    0.28
Q3    1   0.7214 -0.1692  0.7970  11.00000  0.05    0.27
Q4    1   0.8235  0.6411  1.0314  11.00000  0.05    0.25
Q5    1   0.7365 -0.3933  0.7749  11.00000  0.05    0.24
Q6    1   0.8932  0.0117  0.8344  11.00000  0.05    0.24
Q7    1   0.7018  0.1300  0.7970  11.00000  0.05    0.24
Q8    1   0.8869 -0.3077  0.8367  11.00000  0.05    0.24
Q9    1   0.8352  0.5391  1.0564  11.00000  0.05    0.23
Q10   1   0.8803  0.4573  1.0637  11.00000  0.05    0.22
;
