# Supplementary material for: Crystal structure of cyprodinil
Source: Acta Crystallogr E Crystallogr Commun. 2015 Jan 1;71(Pt 1):o5. doi: 10.1107/S2056989014025742 (PMC4331914; doi:10.1107/S2056989014025742)
Supplement: Supplementary file 2 [file e-71-000o5-Isup2.hkl]

# 
# h,k,l, Fc-squared, Fo-squared, sigma(Fo-squared) and status flag 
# 
data_I
_shelx_title ' JK589A in P2(1)/c' 
_shelx_refln_list_code          4 
_shelx_F_calc_maximum      144.08 
_exptl_crystal_F_000       480.00 
_reflns_d_resolution_high  0.7499 
 
loop_ 
 _symmetry_equiv_pos_as_xyz 
 'x, y, z' 
 '-x, y+1/2, -z+1/2' 
 '-x, -y, -z' 
 'x, -y-1/2, z-1/2' 
 
_cell_length_a    13.1920 
_cell_length_b     5.3176 
_cell_length_c    16.8641 
_cell_angle_alpha  90.000 
_cell_angle_beta  100.288 
_cell_angle_gamma  90.000 
 
_shelx_F_squared_multiplier     1.000 
 
loop_ 
 _refln_index_h 
 _refln_index_k 
 _refln_index_l 
 _refln_F_squared_calc 
 _refln_F_squared_meas 
 _refln_F_squared_sigma 
 _refln_observed_status 
   1   0   0     2981.71     2669.24     76.16 o 
   2   0   0     3976.01     4114.91     66.13 o 
   3   0   0      553.53      598.96      9.86 o 
   4   0   0     1612.15     1448.04     20.64 o 
   5   0   0      578.88      583.97      8.97 o 
   6   0   0      182.58      228.45      4.25 o 
   7   0   0      171.09      194.21      3.34 o 
   8   0   0        0.32       25.00      2.19 o 
   9   0   0       22.42       17.44      0.84 o 
  10   0   0      259.49      232.98      4.43 o 
  11   0   0      410.41      417.29      7.77 o 
  12   0   0      139.88      147.21      4.44 o 
  13   0   0        9.66       17.66      2.14 o 
  14   0   0        3.46        5.86      2.02 o 
  15   0   0      189.41      209.57      7.82 o 
  16   0   0      253.54      307.38     10.48 o 
  17   0   0      202.69      234.98     10.91 o 
   1   1   0      608.51      621.83     16.11 o 
   2   1   0     4164.50     4011.56     94.20 o 
   3   1   0      183.38      134.05      1.92 o 
   4   1   0      644.16      577.34     10.59 o 
   5   1   0     1056.32     1044.73     12.50 o 
   6   1   0      129.80      168.60      2.04 o 
   7   1   0      674.52      695.82      7.42 o 
   8   1   0      242.70      208.84      2.56 o 
   9   1   0      197.36      185.10      2.52 o 
  10   1   0       59.42       57.12      1.23 o 
  11   1   0      403.06      384.72      5.29 o 
  12   1   0       53.01       40.61      1.27 o 
  13   1   0      167.73      167.24      4.14 o 
  14   1   0       47.00       41.61      2.37 o 
  15   1   0        0.01       -1.19      1.37 o 
  16   1   0       31.68       36.71      3.85 o 
  17   1   0       76.43       93.01     12.16 o 
   0   2   0       53.22       52.51      3.53 o 
   1   2   0      630.03      637.84     13.89 o 
   2   2   0      285.67      273.87      6.11 o 
   3   2   0     1171.78     1162.93     16.94 o 
   4   2   0      337.54      341.53      4.83 o 
   5   2   0      138.98      112.78      1.89 o 
   6   2   0      779.22      778.44      9.75 o 
   7   2   0        1.54        0.16      0.38 o 
   8   2   0       24.48       24.62      0.95 o 
   9   2   0       11.45       10.18      0.71 o 
  10   2   0      149.03      132.44      2.55 o 
  11   2   0       16.17       11.49      0.87 o 
  12   2   0        1.56        0.68      0.62 o 
  13   2   0       20.11       20.95      1.58 o 
  14   2   0      129.53      138.65      4.98 o 
  15   2   0       15.78       16.25      3.28 o 
  16   2   0        1.76       -0.45      2.63 o 
   1   3   0       52.24       62.96      1.91 o 
   2   3   0      333.43      372.15      6.00 o 
   3   3   0        0.03        3.42      0.52 o 
   4   3   0        4.17       94.37      5.78 o 
   5   3   0      147.22      133.49      3.05 o 
   6   3   0       18.22       52.15      3.59 o 
   7   3   0      259.47      237.52      5.14 o 
   8   3   0      202.75      188.01      5.34 o 
   9   3   0       81.04       60.61      2.55 o 
  10   3   0      356.04      333.65      8.39 o 
  11   3   0       88.26       91.94      2.83 o 
  12   3   0        1.72       11.29      1.45 o 
  13   3   0       19.19       14.14      1.30 o 
  14   3   0       58.73       66.31      2.58 o 
  15   3   0       10.36       11.19      1.66 o 
   0   4   0      669.59      721.26     26.26 o 
   1   4   0       12.94        9.67      1.11 o 
   2   4   0       13.54       17.55      1.08 o 
   3   4   0      116.25       98.89      2.13 o 
   4   4   0        8.34       11.14      0.81 o 
   5   4   0      100.85       91.53      3.61 o 
   6   4   0        8.34       15.28      1.59 o 
   7   4   0      380.96      344.39     11.46 o 
   8   4   0       89.54       89.45      3.76 o 
   9   4   0      274.31      252.60      7.75 o 
  10   4   0       13.73       18.18      1.96 o 
  11   4   0        0.91        0.40      1.35 o 
  12   4   0       76.11       71.44      3.90 o 
  13   4   0       24.28       18.90      2.43 o 
   1   5   0       66.71       55.44      2.50 o 
   2   5   0      144.99      156.72      4.33 o 
   3   5   0      617.00      628.72     17.33 o 
   4   5   0      501.17      496.00     20.16 o 
   5   5   0       17.30       15.02      1.51 o 
   6   5   0       50.74       48.00      2.86 o 
   7   5   0       22.51       19.62      3.31 o 
   8   5   0      194.88      189.99      6.51 o 
   9   5   0        0.93       -0.38      1.28 o 
  10   5   0       35.13       29.33      2.75 o 
  11   5   0       32.74       34.84      3.41 o 
  12   5   0        2.10        2.92      1.96 o 
   0   6   0      113.13      126.06     10.50 o 
   1   6   0       62.32       62.45      5.50 o 
   2   6   0        1.15       26.32      2.40 o 
   3   6   0       21.42       23.15      1.86 o 
   4   6   0       52.07       85.58      3.94 o 
   5   6   0        0.36       -0.35      2.03 o 
   6   6   0       13.68       24.13      3.71 o 
   7   6   0        5.84        7.76      1.77 o 
   8   6   0        8.46        9.92      2.05 o 
   9   6   0       27.05       29.21      3.02 o 
   1   7   0        0.55       -3.31      3.31 o 
   2   7   0       40.19       56.80      4.47 o 
 -17   1   1       80.00       93.06      6.17 o 
 -16   1   1        7.05        5.64      1.97 o 
 -15   1   1       52.31       48.64      3.00 o 
 -14   1   1       71.87       83.80      3.25 o 
 -13   1   1       39.89       37.43      1.84 o 
 -12   1   1      494.43      487.46      6.76 o 
 -11   1   1      111.73      104.37      1.85 o 
 -10   1   1      344.88      319.21      4.25 o 
  -9   1   1       10.79        9.80      0.50 o 
  -8   1   1      456.62      425.50      4.93 o 
  -7   1   1      410.58      411.88      4.38 o 
  -6   1   1       32.35       33.53      0.67 o 
  -5   1   1        3.75        1.96      0.24 o 
  -4   1   1      123.78      119.45      2.27 o 
  -3   1   1       11.36        6.02      0.27 o 
  -2   1   1      380.89      371.44      7.42 o 
  -1   1   1     1830.05     1770.72     45.81 o 
   0   1   1     6747.08     6910.80    188.18 o 
   1   1   1        9.06        7.40      0.27 o 
   2   1   1       73.36       73.02      2.30 o 
   3   1   1      498.45      533.47      9.88 o 
   4   1   1      383.21      397.81      6.06 o 
   5   1   1     3247.53     3228.13     36.08 o 
   6   1   1      170.08      166.90      1.88 o 
   7   1   1        4.68        6.30      0.32 o 
   8   1   1      393.58      375.85      4.30 o 
   9   1   1      182.04      178.99      2.53 o 
  10   1   1        0.50       -0.40      0.42 o 
  11   1   1     1024.77      944.04     12.01 o 
  12   1   1        8.27        7.36      0.69 o 
  13   1   1      266.62      256.18      6.60 o 
  14   1   1        8.95        5.49      1.54 o 
  15   1   1        3.32        3.62      1.86 o 
  16   1   1       12.21       12.35      2.88 o 
 -16   2   1       12.98       16.74      7.20 o 
 -15   2   1        6.33        4.14      1.61 o 
 -14   2   1      100.20       91.40      3.86 o 
 -13   2   1      212.33      191.76      4.71 o 
 -12   2   1      108.31       89.11      2.29 o 
 -11   2   1      131.61      113.27      2.36 o 
 -10   2   1      271.31      264.48      4.30 o 
  -9   2   1        1.07        0.68      0.47 o 
  -8   2   1      415.28      374.23      5.65 o 
  -7   2   1        4.23        4.49      0.46 o 
  -6   2   1      121.38      128.37      2.04 o 
  -5   2   1      261.31      253.26      3.66 o 
  -4   2   1      185.33      185.27      2.86 o 
  -3   2   1      446.32      423.34      6.90 o 
  -2   2   1       43.48       36.58      0.93 o 
  -1   2   1       16.95       13.96      0.56 o 
   0   2   1      182.20      161.38      3.49 o 
   1   2   1      132.72      149.86      4.53 o 
   2   2   1       59.53       59.55      1.56 o 
   3   2   1        6.45        7.53      0.46 o 
   4   2   1      922.66      963.43     14.81 o 
   5   2   1      244.55      262.39      4.28 o 
   6   2   1      773.30      781.87     13.12 o 
   7   2   1      678.19      652.90      8.57 o 
   8   2   1      132.25      123.23      2.40 o 
   9   2   1       56.35       53.17      1.51 o 
  10   2   1      352.07      299.54      5.02 o 
  11   2   1        1.78        1.26      0.62 o 
  12   2   1       37.14       31.29      1.42 o 
  13   2   1        7.20        3.37      1.06 o 
  14   2   1       62.10       58.06      3.13 o 
  15   2   1       11.68       14.67      5.74 o 
  16   2   1       30.12       38.59      3.85 o 
 -15   3   1       14.61       19.35      1.79 o 
 -14   3   1        6.96        6.35      1.29 o 
 -13   3   1        5.29        4.86      1.03 o 
 -12   3   1        0.00       -1.04      1.04 o 
 -11   3   1       32.81       23.38      1.84 o 
 -10   3   1       15.66        8.20      1.58 o 
  -9   3   1       93.19       87.23      3.10 o 
  -8   3   1      215.88      200.36      4.89 o 
  -7   3   1        8.13        3.37      0.68 o 
  -6   3   1       68.05       54.95      1.75 o 
  -5   3   1       28.43       25.35      0.98 o 
  -4   3   1       19.50       26.03      0.94 o 
  -3   3   1       48.90       46.11      1.12 o 
  -2   3   1      149.81      119.43      2.38 o 
  -1   3   1       37.91       32.41      1.08 o 
   0   3   1      739.70      777.09     14.55 o 
   1   3   1      777.22      831.39     14.56 o 
   2   3   1      110.35      112.38      2.01 o 
   3   3   1        2.08        2.79      0.42 o 
   4   3   1       86.31       88.30      1.95 o 
   5   3   1       90.60       99.63      2.88 o 
   6   3   1       23.94       22.22      1.16 o 
   7   3   1       32.06       27.62      1.63 o 
   8   3   1        5.97        7.82      1.22 o 
   9   3   1      161.93      133.92      3.65 o 
  10   3   1       94.07       66.79      2.23 o 
  11   3   1       45.24       39.50      1.80 o 
  12   3   1       56.79       52.31      2.15 o 
  13   3   1        0.16       -0.84      0.87 o 
  14   3   1        7.75        6.84      1.22 o 
  15   3   1        3.89        7.02      1.74 o 
 -14   4   1        6.72        8.29      2.27 o 
 -13   4   1       48.11       48.98      3.76 o 
 -12   4   1        2.43        2.46      1.70 o 
 -11   4   1       40.88       39.40      2.81 o 
 -10   4   1        2.11        0.80      1.18 o 
  -9   4   1        0.24       -1.11      1.11 o 
  -8   4   1       37.57       25.79      2.06 o 
  -7   4   1       93.88       93.59      3.68 o 
  -6   4   1      145.11      136.76      4.11 o 
  -5   4   1      184.26      176.13      5.63 o 
  -4   4   1      721.77      681.73     19.11 o 
  -3   4   1       63.29       58.39      1.72 o 
  -2   4   1       14.35       11.96      0.83 o 
  -1   4   1       22.33       23.53      1.10 o 
   0   4   1       29.08       24.42      1.09 o 
   1   4   1      119.48      119.53      2.86 o 
   2   4   1       56.00       54.82      1.34 o 
   3   4   1        0.47        0.30      0.41 o 
   4   4   1       60.35       54.99      1.80 o 
   5   4   1        0.01       -0.36      0.66 o 
   6   4   1       38.28       35.29      2.02 o 
   7   4   1       97.25       78.81      3.52 o 
   8   4   1      107.74      108.96      4.24 o 
   9   4   1       25.35       19.39      1.94 o 
  10   4   1       29.88       30.08      2.40 o 
  11   4   1       39.11       37.65      2.78 o 
  12   4   1        1.75       -0.16      1.40 o 
  13   4   1        5.78        2.19      1.60 o 
  14   4   1      118.77      146.63      7.92 o 
 -12   5   1        7.58        6.77      2.05 o 
 -11   5   1       32.61       37.91      4.00 o 
 -10   5   1       14.54       13.24      2.14 o 
  -9   5   1        5.12        3.49      1.46 o 
  -8   5   1       14.38       12.96      1.82 o 
  -7   5   1      178.04      180.08      7.95 o 
  -6   5   1       14.79       12.59      1.73 o 
  -5   5   1        8.28        8.46      2.27 o 
  -4   5   1        0.27       -0.81      0.81 o 
  -3   5   1      557.84      547.20     19.51 o 
  -2   5   1       27.77       28.57      1.93 o 
  -1   5   1       48.00       54.05      2.47 o 
   0   5   1      131.61      125.39      4.81 o 
   1   5   1       21.42       22.66      2.68 o 
   2   5   1      143.02      146.09      5.00 o 
   3   5   1      130.69      129.01      3.57 o 
   4   5   1      326.40      338.89     10.89 o 
   5   5   1      406.80      406.56     15.27 o 
   6   5   1      208.48      188.59      6.65 o 
   7   5   1       15.91       14.25      1.74 o 
   8   5   1        3.12        3.44      1.31 o 
   9   5   1       72.08       76.34      3.79 o 
  10   5   1        0.20       -0.36      1.35 o 
  11   5   1       37.20       33.82      3.46 o 
  12   5   1        5.98        3.23      2.01 o 
  -9   6   1      122.02      148.60      7.12 o 
  -8   6   1      203.79      242.20      9.90 o 
  -7   6   1        0.32        0.31      1.26 o 
  -6   6   1        7.54        7.60      1.47 o 
  -5   6   1        9.83       12.63      1.60 o 
  -4   6   1       23.23       24.70      1.97 o 
  -3   6   1        0.01       -0.88      0.88 o 
  -2   6   1        9.39       10.17      1.87 o 
  -1   6   1       15.70       18.72      1.99 o 
   0   6   1      111.74      119.30      4.06 o 
   1   6   1       20.22       20.26      2.03 o 
   2   6   1        1.22        2.05      1.27 o 
   3   6   1        0.41        0.97      1.04 o 
   4   6   1       39.98       42.47      4.85 o 
   5   6   1        1.95        1.62      1.27 o 
   6   6   1       35.34       36.20      2.65 o 
   7   6   1       46.40       44.56      3.37 o 
   8   6   1        6.83        6.51      1.77 o 
   9   6   1      129.58      150.96     10.50 o 
  -2   7   1        0.76       -1.75      1.75 o 
  -1   7   1        0.97       -0.72      1.42 o 
   1   7   1        2.10        1.88      1.60 o 
   2   7   1       13.99       14.98      2.53 o 
 -17   0   2       20.27       28.46      3.74 o 
 -16   0   2       26.40       24.12      3.07 o 
 -15   0   2        0.57       -1.22      1.62 o 
 -14   0   2       16.83       19.44      2.24 o 
 -13   0   2      276.76      295.99      8.28 o 
 -12   0   2      168.86      157.59      4.56 o 
 -11   0   2       99.49       92.60      2.64 o 
 -10   0   2      988.87      891.91     15.98 o 
  -9   0   2      186.08      198.59      3.76 o 
  -8   0   2      515.70      500.96      8.37 o 
  -7   0   2     1334.40     1383.40     22.04 o 
  -6   0   2      542.62      535.65      7.85 o 
  -5   0   2       18.82       61.33      6.09 o 
  -4   0   2     1151.18      983.25     12.48 o 
  -3   0   2      535.36      534.20      7.07 o 
  -2   0   2     1531.62     1328.58     18.85 o 
  -1   0   2     3035.76     2754.05     46.56 o 
   0   0   2       71.37       72.18      1.34 o 
   1   0   2     6482.62     7699.08    122.18 o 
   2   0   2     2797.43     2853.72     55.00 o 
   3   0   2      691.53      738.30     12.50 o 
   4   0   2     2047.99     2128.49     31.60 o 
   5   0   2        1.55        2.43      0.32 o 
   6   0   2      529.37      555.41      8.69 o 
   7   0   2       15.38       16.27      0.74 o 
   8   0   2      228.60      213.42      3.77 o 
   9   0   2      230.69      212.34      4.02 o 
  10   0   2     2237.93     2058.63     32.61 o 
  11   0   2     2300.32     2180.15     42.46 o 
  12   0   2        6.32        8.48      1.69 o 
  13   0   2      177.37      171.15      6.53 o 
  14   0   2      177.83      204.41      7.54 o 
  15   0   2       36.85       47.66      6.37 o 
  16   0   2       46.84       54.34      5.58 o 
 -17   1   2       55.14       54.59      4.51 o 
 -16   1   2       38.83       33.03      2.87 o 
 -15   1   2       64.00       76.46      3.18 o 
 -14   1   2        5.87        3.59      1.23 o 
 -13   1   2      130.68      137.20      3.32 o 
 -12   1   2      979.51      918.94     13.64 o 
 -11   1   2        0.22        2.57      0.52 o 
 -10   1   2        6.93        6.22      0.55 o 
  -9   1   2      262.32      255.90      3.36 o 
  -8   1   2        4.46        2.26      0.34 o 
  -7   1   2      546.33      508.07      5.48 o 
  -6   1   2     1727.02     1691.01     17.91 o 
  -5   1   2       28.73       34.84      0.65 o 
  -4   1   2      311.45      280.87      3.69 o 
  -3   1   2     4010.06     3540.89     48.28 o 
  -2   1   2     4554.66     3985.63     66.92 o 
  -1   1   2      743.21      772.51     46.20 o 
   0   1   2      258.20      252.25      7.38 o 
   2   1   2       35.84       30.93      0.86 o 
   3   1   2       12.59        6.69      0.31 o 
   4   1   2      896.01      978.91     15.18 o 
   5   1   2        7.40       85.82      7.00 o 
   6   1   2        6.75        6.31      0.31 o 
   7   1   2      110.55      130.29      1.73 o 
   8   1   2      400.20      385.53      4.68 o 
   9   1   2      122.34      127.10      2.09 o 
  10   1   2      509.97      510.49      6.98 o 
  11   1   2      172.94      193.67      3.21 o 
  12   1   2       66.11       53.52      1.57 o 
  13   1   2        1.71        0.23      1.05 o 
  14   1   2       53.76       52.21      4.74 o 
  15   1   2        5.31        3.04      1.85 o 
  16   1   2       30.00       36.63      3.96 o 
 -16   2   2        2.27        1.39      2.00 o 
 -15   2   2       57.69       61.12      3.26 o 
 -14   2   2       17.72       14.99      1.85 o 
 -13   2   2       61.20       73.32      2.84 o 
 -12   2   2        3.85        7.01      0.87 o 
 -11   2   2       93.37      126.90      3.21 o 
 -10   2   2       41.66       32.23      1.21 o 
  -9   2   2       14.35       26.70      1.15 o 
  -8   2   2       15.28       18.25      0.79 o 
  -7   2   2      439.26      440.53      6.12 o 
  -6   2   2       11.72       12.15      0.51 o 
  -5   2   2      141.07      134.62      2.22 o 
  -4   2   2      622.77      646.96      8.44 o 
  -3   2   2       96.87       92.11      1.60 o 
  -2   2   2      238.32      229.52      4.23 o 
  -1   2   2      508.91      497.55      9.82 o 
   0   2   2        3.67        4.19      0.38 o 
   1   2   2        1.56       24.04      1.55 o 
   2   2   2        0.39       -0.05      0.24 o 
   3   2   2      149.02      167.83      3.49 o 
   4   2   2      258.00      252.88      4.92 o 
   5   2   2     2154.74     2219.52     28.67 o 
   6   2   2      347.67      323.94      5.31 o 
   7   2   2       96.32       95.58      2.10 o 
   8   2   2       71.06       56.31      1.54 o 
   9   2   2       61.04       87.43      2.20 o 
  10   2   2       44.30       43.97      1.55 o 
  11   2   2       73.51       67.75      2.15 o 
  12   2   2       52.32       39.48      1.97 o 
  13   2   2        2.69        3.18      1.11 o 
  14   2   2       37.50       34.60      2.54 o 
  15   2   2       70.94       94.23     12.06 o 
  16   2   2        8.27       11.98      2.82 o 
 -15   3   2        0.28        2.16      1.91 o 
 -14   3   2       48.05       50.98      2.89 o 
 -13   3   2       41.01       42.89      3.67 o 
 -12   3   2       55.61       52.84      2.97 o 
 -11   3   2        1.14       19.07      2.27 o 
 -10   3   2        6.53        7.21      1.28 o 
  -9   3   2      364.78      374.35      9.09 o 
  -8   3   2      185.08      175.48      4.00 o 
  -7   3   2       70.66       97.75      2.77 o 
  -6   3   2      537.80      489.67      8.87 o 
  -5   3   2       21.80       24.66      0.94 o 
  -4   3   2       90.50       84.26      2.08 o 
  -3   3   2       44.22       40.26      1.07 o 
  -2   3   2      114.37       99.15      2.31 o 
  -1   3   2       41.25       38.27      1.23 o 
   0   3   2       69.58       65.82      1.77 o 
   1   3   2      866.49      901.24     16.96 o 
   2   3   2      423.79      431.90      7.64 o 
   3   3   2        0.15        1.11      0.35 o 
   4   3   2      180.28      174.52      4.25 o 
   5   3   2       92.27       87.03      3.21 o 
   6   3   2        7.35        6.64      0.78 o 
   7   3   2        1.54        5.80      0.93 o 
   8   3   2        0.15       -0.25      0.79 o 
   9   3   2       52.76       44.75      2.20 o 
  10   3   2       25.16       15.20      1.01 o 
  11   3   2       29.49       35.82      2.02 o 
  12   3   2        6.98        4.59      1.02 o 
  13   3   2        0.10        5.09      1.35 o 
  14   3   2        0.06        1.34      1.09 o 
  15   3   2        1.10        2.77      1.36 o 
 -14   4   2        0.50       -1.36      1.88 o 
 -13   4   2        8.66       21.01      3.70 o 
 -12   4   2        0.19        2.14      1.56 o 
 -11   4   2       16.33       12.35      2.06 o 
 -10   4   2        0.05       -0.35      1.17 o 
  -9   4   2      180.14      170.34      6.52 o 
  -8   4   2      117.32       99.85      4.35 o 
  -7   4   2      220.93      196.85      6.91 o 
  -6   4   2      127.31      115.18      6.49 o 
  -5   4   2       14.90       10.60      1.16 o 
  -4   4   2      421.41      379.65      8.73 o 
  -3   4   2      351.02      346.75      9.47 o 
  -2   4   2      735.69      686.55     13.13 o 
  -1   4   2        1.36        1.44      0.50 o 
   0   4   2       46.42       44.85      1.54 o 
   1   4   2       21.03       27.26      1.05 o 
   2   4   2        6.52        8.29      0.75 o 
   3   4   2      227.54      239.06      6.03 o 
   4   4   2       58.98       56.51      2.11 o 
   5   4   2      298.95      282.66     10.29 o 
   6   4   2       74.06       65.46      2.77 o 
   7   4   2      198.75      185.24      7.14 o 
   8   4   2      134.05      119.74      4.48 o 
   9   4   2       70.16       55.78      3.40 o 
  10   4   2        0.25        0.43      1.22 o 
  11   4   2       78.83       80.59      3.98 o 
  12   4   2       20.76       17.74      2.24 o 
  13   4   2       15.96       15.78      2.29 o 
 -12   5   2        0.30       -0.33      1.77 o 
 -11   5   2       74.17       86.45      4.60 o 
 -10   5   2       29.58       20.13      4.29 o 
  -9   5   2        0.06        0.23      1.26 o 
  -8   5   2       17.83       15.69      2.46 o 
  -7   5   2       53.81       49.58      3.04 o 
  -6   5   2       44.54       47.81      2.80 o 
  -5   5   2       73.41       78.86      3.52 o 
  -4   5   2        3.17        3.36      0.93 o 
  -3   5   2        3.09        7.64      1.34 o 
  -2   5   2      398.25      405.97     11.11 o 
  -1   5   2       27.40       29.23      2.20 o 
   0   5   2       20.59       20.11      1.48 o 
   1   5   2       30.94       46.44      2.61 o 
   2   5   2       65.24       70.51      3.19 o 
   3   5   2      294.65      324.46      8.66 o 
   4   5   2      114.92      114.36      3.67 o 
   5   5   2        1.50       -0.39      1.24 o 
   6   5   2       42.84       46.15      2.67 o 
   7   5   2      145.36      154.73      5.43 o 
   8   5   2       96.06       84.39      3.89 o 
   9   5   2      147.50      157.34      5.76 o 
  10   5   2       14.58       15.54      2.03 o 
  11   5   2        0.01       -0.11      1.68 o 
  -9   6   2      148.02      179.72      8.03 o 
  -8   6   2       29.62       24.93      3.11 o 
  -7   6   2       20.62       23.46      3.50 o 
  -6   6   2        0.16       -0.02      1.28 o 
  -5   6   2        0.20        4.99      1.62 o 
  -4   6   2       13.04       11.41      2.27 o 
  -3   6   2       79.23       85.65      5.10 o 
  -2   6   2        9.65       12.98      2.05 o 
  -1   6   2        2.52        1.95      1.79 o 
   0   6   2       10.95       10.43      1.73 o 
   1   6   2      314.51      342.27     11.41 o 
   2   6   2      123.17      127.80      6.35 o 
   3   6   2        1.51        1.00      1.66 o 
   4   6   2       56.20       54.60      3.04 o 
   5   6   2       99.76      114.99      5.84 o 
   6   6   2        4.96        3.07      1.46 o 
   7   6   2       40.65       34.00      3.60 o 
   8   6   2      119.62      143.70      6.86 o 
  -2   7   2        7.96       10.70      2.33 o 
  -1   7   2        0.20        0.60      1.45 o 
   0   7   2        0.00       -1.36      1.36 o 
   1   7   2       31.48       40.01      4.57 o 
 -17   1   3       47.39       54.52      3.76 o 
 -16   1   3        1.03       -1.47      1.62 o 
 -15   1   3       19.56       22.49      1.93 o 
 -14   1   3        0.08       -0.96      0.96 o 
 -13   1   3       49.49       50.67      1.90 o 
 -12   1   3       28.20       18.67      1.04 o 
 -11   1   3       47.99       46.71      1.25 o 
 -10   1   3       33.45       24.35      0.86 o 
  -9   1   3        5.33        4.31      0.43 o 
  -8   1   3       33.76       36.25      0.79 o 
  -7   1   3      127.26      125.78      1.64 o 
  -6   1   3      674.95      676.34      7.49 o 
  -5   1   3      168.80      167.19      2.01 o 
  -4   1   3      194.96      170.32      2.13 o 
  -3   1   3      728.96      679.92      8.38 o 
  -2   1   3    20759.52    17546.68    302.15 o 
  -1   1   3       13.95       15.49      0.55 o 
   0   1   3     4902.58     4736.30    125.90 o 
   1   1   3     1723.42     1865.87     40.79 o 
   2   1   3      434.50      456.22     10.35 o 
   3   1   3      521.50      565.51     12.58 o 
   4   1   3     1602.43     1762.54     30.27 o 
   5   1   3      498.21      516.60      8.00 o 
   6   1   3      333.62      358.51      5.12 o 
   7   1   3       12.94       13.47      0.50 o 
   8   1   3       25.04       16.79      0.66 o 
   9   1   3       78.10       56.92      1.28 o 
  10   1   3      332.57      319.88      4.66 o 
  11   1   3       35.05       34.79      1.21 o 
  12   1   3      153.02      134.38      2.92 o 
  13   1   3        6.44        6.59      1.06 o 
  14   1   3       53.25       57.91      3.89 o 
  15   1   3       87.15       97.13      5.14 o 
  16   1   3        2.11        0.85      2.30 o 
 -16   2   3       79.29       85.82      5.36 o 
 -15   2   3      104.46      109.38      4.38 o 
 -14   2   3      166.19      148.58      5.15 o 
 -13   2   3        1.76        0.15      1.01 o 
 -12   2   3      589.15      552.55      9.94 o 
 -11   2   3       82.42       62.48      1.78 o 
 -10   2   3      109.13      101.57      2.11 o 
  -9   2   3      251.16      249.59      4.36 o 
  -8   2   3        0.00       -0.36      0.36 o 
  -7   2   3      286.49      277.41      3.97 o 
  -6   2   3      709.40      647.49      9.57 o 
  -5   2   3      185.39      188.85      3.42 o 
  -4   2   3       43.15       39.60      0.80 o 
  -3   2   3      427.34      387.50      6.40 o 
  -2   2   3      244.54      262.04      8.11 o 
  -1   2   3     1454.29     1551.24     31.96 o 
   0   2   3     1264.32     1310.95     26.59 o 
   1   2   3       53.77       54.23      1.91 o 
   2   2   3      969.13     1037.57     20.47 o 
   3   2   3       42.85       46.89      1.04 o 
   4   2   3        5.88        6.43      0.40 o 
   5   2   3      473.27      462.25      7.35 o 
   6   2   3       53.87       40.10      0.98 o 
   7   2   3       13.20       12.72      0.65 o 
   8   2   3       22.84       18.66      1.00 o 
   9   2   3      539.82      496.05      8.64 o 
  10   2   3       90.65       96.00      2.51 o 
  11   2   3        1.51        2.22      0.99 o 
  12   2   3       84.26       79.92      2.89 o 
  13   2   3       76.28       73.87      2.79 o 
  14   2   3        0.87        0.02      1.61 o 
  15   2   3        3.65        5.29      2.27 o 
  16   2   3       27.67       23.65      7.59 o 
 -15   3   3       30.78       37.80      3.20 o 
 -14   3   3       24.75       29.76      2.28 o 
 -13   3   3        0.81        0.98      1.39 o 
 -12   3   3        5.19        2.38      1.85 o 
 -11   3   3        3.58        1.74      1.94 o 
 -10   3   3       61.86       52.61      2.78 o 
  -9   3   3       65.63       45.02      2.98 o 
  -8   3   3       88.14       73.26      2.31 o 
  -7   3   3        0.15       -0.47      0.47 o 
  -6   3   3      131.36      117.76      4.74 o 
  -5   3   3        0.01       -0.04      0.42 o 
  -4   3   3        1.10        0.42      0.36 o 
  -3   3   3       59.55       72.20      1.66 o 
  -2   3   3      149.56      143.28      3.14 o 
  -1   3   3       20.98       26.09      1.06 o 
   0   3   3       30.71       75.45      3.05 o 
   1   3   3       27.53       29.48      0.99 o 
   2   3   3     1008.40     1030.82     24.55 o 
   3   3   3        4.02        3.48      0.47 o 
   4   3   3        0.47        2.15      0.46 o 
   5   3   3       34.46       34.22      1.41 o 
   6   3   3       91.58       90.16      2.76 o 
   7   3   3      171.71      157.66      3.69 o 
   8   3   3      120.92      116.44      3.38 o 
   9   3   3       36.32       40.25      1.90 o 
  10   3   3      173.04      139.88      3.24 o 
  11   3   3       81.68       71.65      2.24 o 
  12   3   3       18.48       14.88      1.32 o 
  13   3   3       24.68       30.52      1.81 o 
  14   3   3       14.72       16.75      1.55 o 
  15   3   3        0.02        7.29      2.56 o 
 -14   4   3        5.17        5.36      2.01 o 
 -13   4   3       10.17       14.27      2.39 o 
 -12   4   3        4.00        3.93      1.73 o 
 -11   4   3        4.49        0.24      1.36 o 
 -10   4   3       46.84       50.79      3.30 o 
  -9   4   3       50.04       50.14      6.16 o 
  -8   4   3        0.44       -0.43      1.16 o 
  -7   4   3       30.20       23.63      2.01 o 
  -6   4   3      895.35      856.40     21.62 o 
  -5   4   3      410.24      407.03     13.42 o 
  -4   4   3       16.05       12.34      0.88 o 
  -3   4   3      228.91      217.97      5.69 o 
  -2   4   3      134.20      140.37      3.58 o 
  -1   4   3       16.69       16.32      0.98 o 
   0   4   3       34.07       32.49      1.39 o 
   1   4   3       34.16       38.62      1.39 o 
   2   4   3        0.83        0.33      0.53 o 
   3   4   3       31.60       31.15      1.17 o 
   4   4   3        3.12        1.07      0.74 o 
   5   4   3        0.61       -0.70      0.70 o 
   6   4   3      216.49      209.54     10.12 o 
   7   4   3      124.74      106.42      4.58 o 
   8   4   3        0.52       -0.66      1.14 o 
   9   4   3       43.57       34.09      2.55 o 
  10   4   3        0.45        0.60      1.27 o 
  11   4   3       79.09       77.13      6.15 o 
  12   4   3        4.12        5.69      1.70 o 
  13   4   3        7.31        6.88      2.48 o 
 -12   5   3       22.74       36.18      5.74 o 
 -11   5   3        5.15        2.97      1.69 o 
 -10   5   3       51.68       58.86      3.70 o 
  -9   5   3       91.45       91.00      6.02 o 
  -8   5   3       30.74       34.69      2.66 o 
  -7   5   3        1.23        1.89      2.17 o 
  -6   5   3       88.89       88.63      3.89 o 
  -5   5   3       28.44       23.34      1.85 o 
  -4   5   3        2.91        4.31      1.65 o 
  -3   5   3      215.60      222.95      7.64 o 
  -2   5   3      133.09      132.39      4.56 o 
  -1   5   3      107.19       99.51      3.34 o 
   0   5   3        0.14       -0.71      0.71 o 
   1   5   3      166.57      159.12      4.66 o 
   2   5   3        0.00        0.26      1.03 o 
   3   5   3      111.49      110.37      3.52 o 
   4   5   3      159.42      155.37      5.07 o 
   5   5   3       13.74       14.82      1.61 o 
   6   5   3       77.99       75.87      3.49 o 
   7   5   3      304.19      307.28      9.14 o 
   8   5   3       89.12      101.75      4.31 o 
   9   5   3       13.31        8.71      2.04 o 
  10   5   3       12.71        7.66      2.72 o 
  11   5   3        0.36        3.29      1.91 o 
  -9   6   3        1.00       -1.46      1.68 o 
  -8   6   3       17.41       14.64      2.15 o 
  -7   6   3       19.86       23.19      2.43 o 
  -6   6   3        4.98        6.58      1.52 o 
  -5   6   3        3.21        2.38      1.07 o 
  -4   6   3       15.53       21.89      2.70 o 
  -3   6   3        2.58       -0.28      1.56 o 
  -2   6   3        0.77        1.64      2.43 o 
  -1   6   3       41.21       39.53      4.21 o 
   0   6   3       84.07       93.28      4.48 o 
   1   6   3      159.38      168.24      6.58 o 
   2   6   3      524.78      541.99     20.50 o 
   3   6   3       34.93       36.60      3.68 o 
   4   6   3       51.09       46.85      2.68 o 
   5   6   3       17.55       16.59      1.80 o 
   6   6   3       69.30       74.08      5.25 o 
   7   6   3        8.25        9.89      2.72 o 
   8   6   3        0.00        0.04      1.49 o 
  -1   7   3        2.81        1.36      1.95 o 
   0   7   3       16.78       21.40      3.11 o 
 -17   0   4       48.56       46.57      4.48 o 
 -16   0   4       51.96       57.84      3.88 o 
 -15   0   4       36.74       34.89      3.32 o 
 -14   0   4        4.98       10.24      1.84 o 
 -13   0   4       96.93      100.49      3.51 o 
 -12   0   4     1316.66     1336.85     26.31 o 
 -11   0   4       64.01       67.77      2.32 o 
 -10   0   4     1338.55     1302.02     22.16 o 
  -9   0   4       66.67       79.97      1.90 o 
  -8   0   4      639.84      627.49      9.74 o 
  -7   0   4      393.32      427.01      6.38 o 
  -6   0   4      778.25      694.25     10.07 o 
  -5   0   4       91.66       84.07      1.46 o 
  -4   0   4      634.26      540.83      7.80 o 
  -3   0   4      111.53       95.35      1.84 o 
  -2   0   4    16883.10    15663.21    260.51 o 
  -1   0   4      945.73      864.48     14.83 o 
   0   0   4      854.51      918.36     14.37 o 
   1   0   4    11532.07    13274.10    221.19 o 
   3   0   4     3539.59     3996.66     70.82 o 
   4   0   4       44.78       52.20      1.47 o 
   5   0   4      397.99      400.53      7.44 o 
   6   0   4      281.73      366.02      5.93 o 
   7   0   4      260.72      290.39      4.88 o 
   8   0   4      504.67      500.06      8.42 o 
   9   0   4     1149.35     1065.62     17.27 o 
  10   0   4      397.75      409.38      8.27 o 
  11   0   4     1109.73     1014.75     24.88 o 
  12   0   4       62.15       56.98      3.90 o 
  13   0   4       30.64       32.60      2.88 o 
  14   0   4       31.04       35.68      4.34 o 
  15   0   4       59.75       59.49      2.99 o 
  16   0   4        2.35        4.22      4.09 o 
 -17   1   4        4.65        3.73      1.86 o 
 -16   1   4       49.03       61.24      4.59 o 
 -15   1   4       24.89       21.52      1.88 o 
 -14   1   4       18.28       15.92      1.47 o 
 -13   1   4      176.84      170.17      4.02 o 
 -12   1   4        0.28        4.44      0.72 o 
 -11   1   4       62.99       57.02      1.41 o 
 -10   1   4      278.63      267.81      3.77 o 
  -9   1   4        3.31        4.36      0.43 o 
  -8   1   4      200.78      259.45      3.13 o 
  -7   1   4        0.08        1.03      0.24 o 
  -6   1   4      711.48      724.57      8.23 o 
  -5   1   4     2197.84     2014.24     22.37 o 
  -4   1   4        8.57        6.56      0.26 o 
  -3   1   4      234.61      206.84      2.52 o 
  -2   1   4     4615.89     4714.04     68.28 o 
  -1   1   4    16484.34    15121.63    215.66 o 
   0   1   4      158.63      493.16      9.23 o 
   1   1   4      542.94      609.21     14.49 o 
   2   1   4       78.70      102.72      1.81 o 
   3   1   4      212.83      227.32      6.72 o 
   4   1   4     1035.36     1196.04     25.50 o 
   5   1   4      847.42      931.83     18.58 o 
   6   1   4      498.71      599.35      9.84 o 
   7   1   4      177.35      181.72      3.39 o 
   8   1   4      129.05      127.97      2.11 o 
   9   1   4      220.14      196.47      3.31 o 
  10   1   4       94.14      107.52      2.06 o 
  11   1   4       21.92       15.49      0.94 o 
  12   1   4       99.56       96.54      2.65 o 
  13   1   4       83.67       76.40      3.01 o 
  14   1   4        0.20       -1.72      1.72 o 
  15   1   4       64.46       76.68      5.51 o 
  16   1   4       40.44       44.00      6.03 o 
 -16   2   4       53.30       54.29      8.95 o 
 -15   2   4       13.87        8.79      1.75 o 
 -14   2   4       89.59       98.72      4.04 o 
 -13   2   4       38.22       39.14      2.08 o 
 -12   2   4       13.15       19.73      1.96 o 
 -11   2   4       31.46       21.74      1.09 o 
 -10   2   4      149.69      155.75      3.14 o 
  -9   2   4       42.86       35.64      1.31 o 
  -8   2   4       83.43       79.80      1.62 o 
  -7   2   4       84.71       74.36      1.45 o 
  -6   2   4       95.90      106.61      1.86 o 
  -5   2   4       34.47       19.01      0.79 o 
  -4   2   4        0.00       16.91      1.06 o 
  -3   2   4      245.21      228.57      4.21 o 
  -2   2   4       85.99      110.23      2.80 o 
  -1   2   4      366.43      431.80     14.53 o 
   0   2   4        1.02        8.36      0.52 o 
   1   2   4      143.12      172.41      4.81 o 
   2   2   4        1.43       30.24      0.91 o 
   3   2   4      255.52      282.27      6.25 o 
   4   2   4      473.36      696.04     10.96 o 
   5   2   4       32.53       28.66      0.72 o 
   6   2   4      201.04      191.34      3.05 o 
   7   2   4      117.97      113.38      2.36 o 
   8   2   4      110.19      126.44      2.59 o 
   9   2   4      433.06      407.93      7.17 o 
  10   2   4        8.91       11.18      1.22 o 
  11   2   4      105.63      102.26      3.69 o 
  12   2   4        7.85        4.57      1.19 o 
  13   2   4        4.54        4.90      1.21 o 
  14   2   4        0.97       -1.17      3.21 o 
  15   2   4       11.56        7.59      3.50 o 
 -15   3   4       70.25       56.90      3.84 o 
 -13   3   4       46.43       47.74      2.95 o 
 -12   3   4       20.37       12.87      1.77 o 
 -11   3   4        9.13        9.00      2.53 o 
 -10   3   4      343.50      300.51      8.47 o 
  -9   3   4       20.82       17.14      1.27 o 
  -8   3   4       19.97       17.99      1.14 o 
  -7   3   4      271.65      245.32      5.49 o 
  -6   3   4      611.27      582.98     13.39 o 
  -5   3   4       89.31       81.66      1.90 o 
  -4   3   4       27.69       33.49      1.00 o 
  -3   3   4       65.93       56.28      1.58 o 
  -2   3   4      156.27      127.25      3.11 o 
  -1   3   4      842.26      893.58     16.71 o 
   0   3   4        0.98        2.74      0.44 o 
   1   3   4       36.20       36.32      1.48 o 
   2   3   4     1155.48     1162.80     26.58 o 
   3   3   4       58.25       55.42      1.92 o 
   4   3   4       67.69       78.40      2.11 o 
   5   3   4       21.72       25.55      1.31 o 
   6   3   4      477.99      465.75      9.92 o 
   7   3   4       14.74       13.16      1.02 o 
   8   3   4      411.40      371.02     11.22 o 
   9   3   4        4.56        2.13      0.96 o 
  10   3   4       24.81       39.14      1.86 o 
  11   3   4       64.99       61.63      2.12 o 
  12   3   4        0.95        1.00      0.83 o 
  13   3   4       37.21       36.70      2.01 o 
  14   3   4       21.91       23.07      1.86 o 
 -14   4   4       15.34       14.98      2.52 o 
 -13   4   4       69.47       84.87      4.72 o 
 -12   4   4        3.05       10.53      2.00 o 
 -11   4   4       10.48        3.47      1.54 o 
 -10   4   4       71.91       68.08      3.88 o 
  -9   4   4        7.99        5.68      1.48 o 
  -8   4   4      292.80      274.18      9.17 o 
  -7   4   4       53.01       46.22      2.77 o 
  -6   4   4      233.34      234.32      7.25 o 
  -5   4   4      846.36      779.74     22.97 o 
  -4   4   4       73.24       74.59      2.39 o 
  -3   4   4      518.93      488.08     11.51 o 
  -2   4   4      195.61      202.01      5.37 o 
  -1   4   4        8.66       10.66      0.97 o 
   0   4   4        0.05       40.41      1.78 o 
   1   4   4      109.14      104.95      2.74 o 
   2   4   4       12.93        8.44      0.64 o 
   3   4   4       21.67       14.12      0.93 o 
   4   4   4      104.95      112.72      3.25 o 
   5   4   4      123.11      119.37      4.16 o 
   6   4   4       11.38       12.61      1.44 o 
   7   4   4      119.66      122.27      4.57 o 
   8   4   4      350.95      302.51     10.36 o 
   9   4   4      169.44      151.47      5.50 o 
  10   4   4       89.98       73.06      5.98 o 
  11   4   4       82.41       73.15      3.89 o 
  12   4   4       41.09       38.26      2.99 o 
  13   4   4       30.58       29.37      5.25 o 
 -12   5   4        1.82        1.47      1.82 o 
 -11   5   4        3.29        2.39      2.01 o 
 -10   5   4       74.22       83.30      4.34 o 
  -9   5   4      123.51      133.72      5.51 o 
  -8   5   4       76.07       75.36      3.83 o 
  -7   5   4       46.55       49.46      2.97 o 
  -6   5   4      128.89      118.87      4.73 o 
  -5   5   4      151.95      149.61      5.46 o 
  -4   5   4       21.93       19.14      2.44 o 
  -3   5   4       21.95       21.56      2.16 o 
  -2   5   4       19.12       17.18      1.50 o 
  -1   5   4       22.24       18.87      1.53 o 
   0   5   4       78.05       83.06      2.69 o 
   1   5   4      166.61      160.65      4.73 o 
   2   5   4       31.34       68.61      3.21 o 
   3   5   4        0.50       -0.03      0.83 o 
   4   5   4        2.54        0.75      1.03 o 
   5   5   4        2.41        3.10      1.18 o 
   6   5   4       94.61       97.36      3.99 o 
   7   5   4       53.62       51.92      3.07 o 
   8   5   4       19.73       18.16      2.04 o 
   9   5   4        0.07       -0.52      1.32 o 
  10   5   4       13.55       15.42      2.60 o 
  11   5   4        0.10       -0.97      2.33 o 
  -9   6   4       26.52       28.81      5.45 o 
  -8   6   4       15.90       15.73      2.15 o 
  -7   6   4       10.58       12.66      2.72 o 
  -6   6   4       19.27       22.03      1.93 o 
  -5   6   4        9.17        8.67      1.27 o 
  -4   6   4        9.28       10.46      3.50 o 
  -3   6   4       15.89       14.40      2.33 o 
  -2   6   4       51.62       55.93      4.12 o 
  -1   6   4        6.24        3.95      2.15 o 
   0   6   4       11.16       21.71      2.09 o 
   1   6   4      194.81      210.21      6.86 o 
   2   6   4      353.27      384.45     14.29 o 
   3   6   4       18.26       24.68      2.55 o 
   4   6   4        4.15       13.98      2.36 o 
   5   6   4       11.58       11.16      1.59 o 
   6   6   4        1.72        1.56      1.51 o 
   7   6   4        2.83        5.84      1.79 o 
   8   6   4        6.03        5.11      1.91 o 
 -17   1   5        1.49       -0.85      1.70 o 
 -16   1   5       43.79       45.61      2.83 o 
 -15   1   5       12.66       11.69      1.64 o 
 -14   1   5       65.80       62.12      2.52 o 
 -13   1   5       24.36       14.69      1.37 o 
 -12   1   5       11.09        9.98      0.84 o 
 -11   1   5      181.33      170.51      2.86 o 
 -10   1   5       20.20       20.32      0.76 o 
  -9   1   5       23.97       25.27      1.01 o 
  -8   1   5       83.38       73.02      1.19 o 
  -7   1   5       70.42       78.53      1.19 o 
  -6   1   5        6.16        8.80      0.31 o 
  -5   1   5      599.65      546.65      6.09 o 
  -4   1   5       86.78       67.18      0.93 o 
  -3   1   5      290.83      269.58      3.46 o 
  -2   1   5      185.81      188.71      3.62 o 
  -1   1   5     4632.88     4420.65     66.78 o 
   0   1   5      921.14      912.47     18.21 o 
   1   1   5       92.07      127.03      3.35 o 
   2   1   5       87.95      126.91      3.27 o 
   3   1   5      241.46      266.18      6.28 o 
   4   1   5      956.47     1052.32     25.61 o 
   5   1   5      177.37      218.92      5.08 o 
   6   1   5      309.84      332.20      6.87 o 
   7   1   5        6.36        7.11      0.43 o 
   8   1   5      441.02      410.11      8.25 o 
   9   1   5     1261.95     1169.05     15.75 o 
  10   1   5      401.57      355.24      5.53 o 
  11   1   5      140.21      126.58      3.19 o 
  12   1   5       45.39       31.93      1.71 o 
  13   1   5        1.23       -0.40      0.98 o 
  14   1   5       75.61       75.43      4.42 o 
  15   1   5       53.73       61.12     10.12 o 
 -16   2   5       35.79       41.62      4.96 o 
 -15   2   5       94.38      109.71      4.36 o 
 -14   2   5      268.16      267.36      7.76 o 
 -13   2   5      106.64       98.01      3.23 o 
 -12   2   5       15.64       11.80      1.26 o 
 -11   2   5       70.21       56.49      1.93 o 
 -10   2   5        1.62        1.69      0.53 o 
  -9   2   5       15.15       11.58      0.71 o 
  -8   2   5      197.27      169.23      2.86 o 
  -7   2   5        0.63        0.68      0.27 o 
  -6   2   5       82.59       83.49      1.62 o 
  -5   2   5     1317.39     1314.14     17.46 o 
  -4   2   5      366.20      355.27      6.36 o 
  -3   2   5      507.21      488.45      8.52 o 
  -2   2   5      705.28      695.79     17.10 o 
  -1   2   5     1908.58     2085.30     34.65 o 
   0   2   5      269.32      313.60      7.02 o 
   1   2   5      728.75      823.19     19.65 o 
   2   2   5      472.94      517.73     12.80 o 
   3   2   5        5.83       10.83      0.56 o 
   4   2   5       75.73       67.76      2.31 o 
   5   2   5      319.56      342.91      8.37 o 
   6   2   5        2.65        1.41      0.36 o 
   7   2   5       95.78       81.06      2.41 o 
   8   2   5       48.76       47.49      1.46 o 
   9   2   5       18.45       12.44      1.26 o 
  10   2   5      100.62       97.23      3.16 o 
  11   2   5       85.79       77.59      2.97 o 
  12   2   5       78.17       77.79      3.13 o 
  13   2   5        0.01        0.45      1.22 o 
  14   2   5        1.36        0.96      5.25 o 
  15   2   5       24.49       27.10      3.35 o 
 -15   3   5       94.29      109.86      5.31 o 
 -14   3   5       64.15       59.38      3.47 o 
 -13   3   5       17.95       16.71      2.00 o 
 -12   3   5       21.45       16.71      1.94 o 
 -11   3   5       36.97       29.67      2.24 o 
 -10   3   5       10.35       11.40      1.45 o 
  -9   3   5       60.20       46.21      2.05 o 
  -8   3   5       14.58       10.87      1.04 o 
  -7   3   5       11.39       10.73      0.92 o 
  -6   3   5      379.12      345.80      7.63 o 
  -5   3   5       86.76       85.23      1.85 o 
  -4   3   5      105.02       92.94      2.25 o 
  -3   3   5       25.13       18.43      0.77 o 
  -2   3   5       36.03       39.85      1.98 o 
  -1   3   5      131.95      168.79      3.38 o 
   0   3   5       77.15       77.77      2.79 o 
   1   3   5      154.92      186.13      3.72 o 
   2   3   5       21.55       14.06      0.92 o 
   3   3   5      474.08      526.39     13.03 o 
   4   3   5       63.43       58.21      1.83 o 
   5   3   5       13.78        9.63      0.87 o 
   6   3   5       58.85       53.00      1.72 o 
   7   3   5      200.73      179.26      4.59 o 
   8   3   5       52.01       59.63      2.45 o 
   9   3   5      213.27      191.92      9.66 o 
  10   3   5        0.03        0.00      0.96 o 
  11   3   5       74.83       75.61      3.58 o 
  12   3   5        3.82        3.08      0.91 o 
  13   3   5       65.06       74.62      3.67 o 
  14   3   5        1.39        0.93      1.02 o 
 -14   4   5       21.49       23.61      2.85 o 
 -13   4   5       15.40       19.36      3.28 o 
 -12   4   5        1.70        6.37      1.79 o 
 -11   4   5       17.13       14.17      2.04 o 
 -10   4   5       67.90       52.12      3.33 o 
  -9   4   5       20.49       16.30      2.24 o 
  -8   4   5      189.76      179.49      6.53 o 
  -7   4   5        1.31        1.49      0.94 o 
  -6   4   5       49.44       47.33      2.64 o 
  -5   4   5        3.04        1.60      0.89 o 
  -4   4   5      480.10      429.29      8.45 o 
  -3   4   5       28.02       25.23      1.61 o 
  -2   4   5      120.30      118.79      3.71 o 
  -1   4   5       27.82       23.84      1.72 o 
   0   4   5        0.20       -0.26      0.59 o 
   1   4   5       19.58       15.70      1.13 o 
   2   4   5        0.07       -0.49      0.49 o 
   3   4   5       10.10       15.04      1.30 o 
   4   4   5      410.46      407.00     15.40 o 
   5   4   5      201.46      199.01     10.08 o 
   6   4   5       52.50       50.87      2.87 o 
   7   4   5      289.69      238.84      9.71 o 
   8   4   5      211.94      177.97      6.59 o 
   9   4   5        7.03        7.03      1.59 o 
  10   4   5        8.89        9.08      1.80 o 
  11   4   5       23.11       20.07      2.54 o 
  12   4   5       63.52       75.09      4.41 o 
  13   4   5       21.21       18.75      3.27 o 
 -12   5   5        5.62        6.18      2.19 o 
 -11   5   5        1.31       -0.80      1.54 o 
 -10   5   5        2.35        1.67      1.44 o 
  -9   5   5        7.12        9.04      1.70 o 
  -8   5   5        7.11        5.22      1.43 o 
  -7   5   5        6.12        5.18      1.37 o 
  -6   5   5        2.78        0.69      1.05 o 
  -5   5   5       40.11       41.31      2.40 o 
  -4   5   5      109.24       98.48      8.27 o 
  -3   5   5        0.59        1.39      1.09 o 
  -2   5   5       91.76       83.78      3.50 o 
  -1   5   5        4.39        3.52      0.98 o 
   0   5   5       54.65       42.60      2.23 o 
   1   5   5       57.76       57.19      2.61 o 
   2   5   5       16.12       12.55      1.17 o 
   3   5   5      106.29       90.57      3.18 o 
   4   5   5      100.70       89.08      3.60 o 
   5   5   5       18.12       20.00      2.16 o 
   6   5   5      254.08      254.57     12.00 o 
   7   5   5        1.75        0.43      1.29 o 
   8   5   5       36.56       37.23      2.74 o 
   9   5   5       20.36       20.49      2.33 o 
  10   5   5       13.63       14.79      2.68 o 
  -9   6   5        0.62       -0.40      1.47 o 
  -8   6   5       42.96       52.02      3.59 o 
  -7   6   5       17.39       21.01      2.19 o 
  -6   6   5        5.60        8.10      1.39 o 
  -5   6   5        0.24       -0.85      1.70 o 
  -4   6   5       15.00       16.95      2.68 o 
  -3   6   5       18.31       16.71      2.53 o 
  -2   6   5        4.77        5.09      4.09 o 
  -1   6   5       18.82       18.29      1.63 o 
   0   6   5      115.13      113.64      5.22 o 
   1   6   5      172.55      178.50      6.17 o 
   2   6   5       65.02       70.73      7.73 o 
   3   6   5      149.25      168.17      5.61 o 
   4   6   5       13.44       12.16      1.64 o 
   5   6   5        0.18       -1.13      1.13 o 
   6   6   5        2.12        1.78      1.58 o 
   7   6   5       29.99       30.53      3.09 o 
 -17   0   6       20.04       14.59      3.70 o 
 -16   0   6       14.35       15.46      2.86 o 
 -15   0   6       31.94       51.34      3.40 o 
 -14   0   6      339.85      328.22     10.60 o 
 -12   0   6      251.37      241.62      5.69 o 
 -11   0   6      154.65      164.03      4.10 o 
 -10   0   6       49.52       45.11      1.46 o 
  -9   0   6      276.90      274.56      4.61 o 
  -8   0   6     2097.82     1985.81     28.24 o 
  -7   0   6      730.73      637.34      9.32 o 
  -6   0   6      649.77      628.32      9.16 o 
  -5   0   6       27.20       24.55      0.83 o 
  -4   0   6       14.29        9.68      0.49 o 
  -3   0   6      522.28      504.36     11.85 o 
  -2   0   6      201.05      187.28      4.15 o 
  -1   0   6       45.12       90.24      3.41 o 
   0   0   6       22.46       19.63      0.68 o 
   1   0   6      679.74      846.69     14.34 o 
   2   0   6     5363.10     6663.57    110.47 o 
   3   0   6      197.16      310.38      9.59 o 
   4   0   6     3468.97     4167.71     72.99 o 
   5   0   6       38.49       49.93      1.50 o 
   6   0   6       59.59      103.10      2.90 o 
   8   0   6      535.41      512.28      8.68 o 
   9   0   6     1454.57     1563.16     28.45 o 
  10   0   6      412.01      364.08      8.70 o 
  11   0   6      263.31      268.27      7.76 o 
  12   0   6        3.61        3.70      1.71 o 
  13   0   6        1.02       -0.04      1.64 o 
  14   0   6        2.38        1.43      1.28 o 
  15   0   6       21.56       21.07      3.96 o 
 -17   1   6        9.32       10.00      2.09 o 
 -16   1   6        0.29       -1.36      1.36 o 
 -15   1   6       23.05       24.59      1.93 o 
 -14   1   6      209.82      206.14      5.19 o 
 -13   1   6       27.81       38.08      1.74 o 
 -12   1   6       18.76       14.44      1.08 o 
 -11   1   6      189.50      195.73      3.18 o 
 -10   1   6        1.27        1.00      0.41 o 
  -9   1   6       41.88       46.80      1.05 o 
  -8   1   6      104.52       75.04      1.28 o 
  -7   1   6       64.93       64.32      1.04 o 
  -6   1   6      116.94       99.22      1.39 o 
  -5   1   6       28.94       25.10      0.56 o 
  -4   1   6      626.46      614.28      8.25 o 
  -3   1   6       38.56       49.33      0.93 o 
  -2   1   6      504.24      489.64      7.66 o 
  -1   1   6        0.21        0.71      0.24 o 
   0   1   6       16.13       20.76      0.61 o 
   1   1   6       72.01       73.75      2.03 o 
   2   1   6      371.86      438.79      9.63 o 
   3   1   6      284.53      341.40     10.59 o 
   4   1   6       27.78       37.69      1.03 o 
   5   1   6       14.25       23.97      1.01 o 
   6   1   6       57.28       70.09      1.68 o 
   7   1   6       45.94       49.00      1.27 o 
   8   1   6      411.48      397.34     10.67 o 
   9   1   6      631.21      681.28     12.25 o 
  10   1   6       63.42       63.73      1.96 o 
  11   1   6        1.34        1.79      1.08 o 
  12   1   6       60.91       55.03      2.33 o 
  13   1   6      131.24      126.31      4.19 o 
  14   1   6        2.14        0.77      1.69 o 
  15   1   6        3.26        4.88      3.31 o 
 -16   2   6       10.17       13.61      3.99 o 
 -15   2   6        8.80        4.42      1.71 o 
 -14   2   6       14.74       11.85      1.66 o 
 -13   2   6       56.14       59.30      2.69 o 
 -12   2   6       10.80       10.88      1.18 o 
 -11   2   6       40.86       29.24      1.63 o 
 -10   2   6       57.69       54.67      1.93 o 
  -9   2   6        3.37        7.19      0.63 o 
  -8   2   6      133.83      106.51      1.93 o 
  -7   2   6      335.05      322.12      5.52 o 
  -6   2   6      107.03      106.23      1.91 o 
  -5   2   6      664.32      611.32      9.04 o 
  -4   2   6     1411.87     1278.99     19.35 o 
  -3   2   6       55.24       44.22      1.48 o 
  -2   2   6      520.34      500.52     10.40 o 
  -1   2   6      194.63      196.80      4.47 o 
   0   2   6     1026.01     1111.53     21.64 o 
   1   2   6       48.75       65.16      1.37 o 
   2   2   6      131.78      162.72      4.35 o 
   3   2   6      593.02      695.21     19.89 o 
   4   2   6      186.30      166.63      5.39 o 
   5   2   6       39.73       38.60      1.08 o 
   6   2   6       43.48       47.02      1.82 o 
   7   2   6      209.42      213.32      9.56 o 
   8   2   6        0.18       -0.56      0.56 o 
   9   2   6      251.32      244.22      8.74 o 
  10   2   6       31.68       23.77      1.67 o 
  11   2   6       46.51       51.21      3.63 o 
  12   2   6       21.92       20.95      1.75 o 
  13   2   6       27.21       37.17      2.44 o 
  14   2   6       10.69       12.73      2.53 o 
  15   2   6        3.06        0.37      2.19 o 
 -15   3   6       11.24       15.43      3.22 o 
 -14   3   6       97.21       90.64      4.23 o 
 -13   3   6        5.25       13.81      1.83 o 
 -12   3   6       29.20       28.35      2.23 o 
 -11   3   6        5.71       10.72      1.69 o 
 -10   3   6        4.97        2.69      1.19 o 
  -9   3   6      183.11      205.30      5.37 o 
  -8   3   6     1726.89     1657.13     32.71 o 
  -7   3   6      398.22      399.72      8.54 o 
  -6   3   6       89.56      103.71      2.53 o 
  -5   3   6        4.19        5.09      0.55 o 
  -4   3   6      304.90      267.98      4.67 o 
  -3   3   6      234.78      255.43      5.26 o 
  -2   3   6        0.00       -0.01      0.28 o 
  -1   3   6      166.86      195.50      4.16 o 
   0   3   6      122.89      113.50      2.15 o 
   1   3   6       20.95       28.63      1.02 o 
   2   3   6      187.22      174.67      5.40 o 
   3   3   6      214.40      215.79      4.24 o 
   4   3   6      897.61      907.54     22.47 o 
   5   3   6       53.09       54.33      1.82 o 
   6   3   6      348.19      352.54     13.10 o 
   7   3   6       34.73       55.76      3.31 o 
   8   3   6       85.97       90.90      5.12 o 
   9   3   6       75.05       76.10      4.16 o 
  10   3   6       19.57       18.88      1.74 o 
  11   3   6        7.98       14.82      1.40 o 
  12   3   6       36.06       45.72      2.04 o 
  13   3   6        1.71        6.96      1.12 o 
  14   3   6       14.34       16.45      1.71 o 
 -14   4   6       44.40       66.06      3.60 o 
 -13   4   6        6.31        7.86      1.96 o 
 -12   4   6       45.97       47.05      3.56 o 
 -11   4   6        6.12        4.58      1.63 o 
 -10   4   6       88.38       95.81      4.62 o 
  -9   4   6       37.61       38.72      2.76 o 
  -8   4   6       36.51       36.92      2.64 o 
  -7   4   6        3.04       13.97      1.58 o 
  -6   4   6       11.87       11.28      1.44 o 
  -5   4   6      503.52      485.00     12.74 o 
  -4   4   6        4.29        4.15      0.65 o 
  -3   4   6      237.08      233.54      6.15 o 
  -2   4   6      169.94      140.74      4.01 o 
  -1   4   6       28.26       28.75      1.91 o 
   0   4   6       29.72       34.34      1.84 o 
   1   4   6        0.44        0.24      0.54 o 
   2   4   6       24.48       25.51      1.21 o 
   3   4   6      135.80      135.46      4.02 o 
   4   4   6      242.50      230.73      6.81 o 
   5   4   6      182.82      183.13      8.96 o 
   6   4   6      176.37      169.82      5.71 o 
   7   4   6       38.72       68.16      3.85 o 
   8   4   6        2.51        8.15      1.76 o 
   9   4   6       38.54       32.18      2.91 o 
  10   4   6       14.07       15.48      2.04 o 
  11   4   6       30.45       26.67      2.70 o 
  12   4   6       38.18       46.14      4.47 o 
 -12   5   6       15.86       21.96      2.94 o 
 -11   5   6       55.41       60.18      4.25 o 
 -10   5   6       35.14       35.72      2.98 o 
  -9   5   6       97.43      124.41      5.30 o 
  -8   5   6        5.87        6.07      1.49 o 
  -7   5   6        0.40        1.75      1.09 o 
  -6   5   6        0.48       -0.56      0.93 o 
  -5   5   6       15.39       22.03      1.81 o 
  -4   5   6      326.29      325.94     13.32 o 
  -3   5   6       54.06       48.92      3.14 o 
  -2   5   6      110.25       99.75      3.91 o 
  -1   5   6        0.38        1.24      1.14 o 
   0   5   6       41.22       35.34      2.43 o 
   1   5   6       41.25       40.46      2.30 o 
   2   5   6      167.19      153.12      4.15 o 
   3   5   6       20.31       21.36      1.65 o 
   4   5   6      104.33       97.25      4.44 o 
   5   5   6      145.37      151.40      5.35 o 
   6   5   6      115.27      100.90      4.61 o 
   7   5   6        0.01        1.22      1.34 o 
   8   5   6       13.46        8.51      1.77 o 
   9   5   6        1.12       -0.74      1.85 o 
  10   5   6        4.60        3.87      2.43 o 
  -8   6   6       47.91       58.47      3.74 o 
  -7   6   6       14.46       16.86      2.05 o 
  -6   6   6       23.15       25.31      2.10 o 
  -5   6   6       59.75       77.58      9.24 o 
  -4   6   6        0.08        0.41      1.76 o 
  -3   6   6       15.32       22.77      2.91 o 
  -2   6   6        3.74        5.64      2.00 o 
  -1   6   6       19.65       21.24      2.13 o 
   0   6   6       51.88       51.13      3.08 o 
   1   6   6       66.16       73.29      3.75 o 
   2   6   6       75.80       80.39      3.98 o 
   3   6   6       83.79       83.67      3.68 o 
   4   6   6        0.38        1.94      1.96 o 
   5   6   6        0.40        1.11      1.58 o 
   6   6   6       15.44       21.74      2.74 o 
   7   6   6       17.34       16.70      2.54 o 
 -17   1   7       18.02       20.20      2.44 o 
 -16   1   7       34.55       29.49      2.34 o 
 -15   1   7        9.85       11.95      1.55 o 
 -14   1   7       93.29       99.95      3.27 o 
 -13   1   7       48.90       46.38      2.11 o 
 -12   1   7      441.41      455.57      8.44 o 
 -11   1   7       28.91       24.49      1.15 o 
 -10   1   7       10.54       10.29      0.66 o 
  -9   1   7       38.41       40.97      0.99 o 
  -8   1   7      672.80      626.11      7.70 o 
  -7   1   7       98.04       98.74      1.53 o 
  -6   1   7      193.97      185.95      2.48 o 
  -5   1   7       30.88       35.47      0.78 o 
  -4   1   7      136.78      137.32      2.10 o 
  -3   1   7      507.50      510.85      7.17 o 
  -2   1   7       25.15       24.30      0.73 o 
  -1   1   7     4015.53     4237.71     81.20 o 
   0   1   7      232.53      273.56      7.19 o 
   1   1   7       56.47       55.34      1.15 o 
   2   1   7      358.37      426.85      8.81 o 
   3   1   7       65.50       77.30      1.95 o 
   4   1   7       98.48      102.53      1.67 o 
   5   1   7       62.41       65.05      2.00 o 
   6   1   7       39.94       36.98      1.09 o 
   7   1   7      348.11      348.08      7.75 o 
   8   1   7      285.34      293.72      7.02 o 
   9   1   7      446.80      414.22      9.41 o 
  10   1   7      111.66       97.19      2.68 o 
  11   1   7       22.76       24.96      1.54 o 
  12   1   7        1.95       -0.31      0.93 o 
  13   1   7       29.71       28.35      1.95 o 
  14   1   7       75.24       85.18      4.97 o 
  15   1   7      301.40      366.40     17.41 o 
 -16   2   7       48.23       49.71      3.36 o 
 -15   2   7       41.41       47.49      2.77 o 
 -14   2   7        8.09       10.78      2.19 o 
 -13   2   7        4.92        3.03      1.33 o 
 -12   2   7       54.20       43.81      1.99 o 
 -11   2   7       18.76       14.19      1.04 o 
 -10   2   7       10.88        7.75      0.79 o 
  -9   2   7       17.23       18.16      0.97 o 
  -8   2   7      757.14      721.96     11.13 o 
  -7   2   7      132.08      127.48      2.35 o 
  -6   2   7      177.54      164.86      3.09 o 
  -5   2   7      249.71      233.59      3.75 o 
  -4   2   7     1224.44     1241.20     25.26 o 
  -3   2   7     6771.83     6653.80    151.17 o 
  -2   2   7      101.02       79.83      2.10 o 
  -1   2   7      233.92      229.45      4.52 o 
   0   2   7      690.96      681.75     14.40 o 
   1   2   7      373.32      399.89      7.31 o 
   2   2   7        2.41        1.97      0.27 o 
   3   2   7      106.25      121.96      3.09 o 
   4   2   7      210.25      203.97      7.78 o 
   5   2   7        0.00        0.63      0.36 o 
   6   2   7        0.51        0.17      0.49 o 
   7   2   7      180.81      173.84      6.94 o 
   8   2   7      645.58      641.37     20.85 o 
   9   2   7      242.42      213.94      8.71 o 
  10   2   7       15.61       15.06      1.48 o 
  11   2   7       10.35        7.19      1.32 o 
  12   2   7        4.04        1.38      1.30 o 
  13   2   7       55.54       57.34      4.05 o 
  14   2   7        5.63        4.59      3.70 o 
 -15   3   7        2.33       -0.89      2.15 o 
 -14   3   7       33.96       31.46      2.97 o 
 -13   3   7       16.89       14.37      2.27 o 
 -12   3   7       19.12       14.02      1.83 o 
 -11   3   7        1.52        0.14      1.13 o 
 -10   3   7      196.57      177.10      5.67 o 
  -9   3   7      154.99      151.43      4.27 o 
  -8   3   7      515.35      490.69     11.27 o 
  -7   3   7      184.68      171.41      4.21 o 
  -6   3   7      113.08       95.85      2.52 o 
  -5   3   7      719.86      686.09     12.91 o 
  -4   3   7      126.60      112.68      2.47 o 
  -3   3   7       15.72       11.94      0.63 o 
  -2   3   7        0.35       -0.10      0.44 o 
  -1   3   7      132.65      117.49      2.01 o 
   0   3   7      204.56      194.55      3.19 o 
   1   3   7        0.09       -0.34      0.34 o 
   2   3   7        5.41        4.62      0.51 o 
   3   3   7        4.44        5.11      0.68 o 
   4   3   7        8.83        4.79      0.84 o 
   5   3   7      357.38      339.09     11.22 o 
   6   3   7      315.45      317.70     11.83 o 
   7   3   7        0.05        0.05      0.67 o 
   8   3   7      270.22      259.58     12.70 o 
   9   3   7        9.44       10.54      1.61 o 
  10   3   7      113.98      109.84      7.02 o 
  11   3   7        8.58        6.97      1.47 o 
  12   3   7        1.26        0.03      1.81 o 
  13   3   7       21.91       25.25      3.07 o 
 -14   4   7        1.49        2.29      1.78 o 
 -13   4   7        0.03        0.96      1.40 o 
 -12   4   7        0.41       -1.22      1.46 o 
 -11   4   7        0.50        2.36      1.50 o 
 -10   4   7        1.46        0.81      1.29 o 
  -9   4   7       59.11       51.20      3.20 o 
  -8   4   7      103.14      102.49      4.43 o 
  -7   4   7       27.37       26.30      2.13 o 
  -6   4   7        0.42       -1.03      1.03 o 
  -5   4   7       12.95       10.15      1.29 o 
  -4   4   7       41.57       35.71      1.74 o 
  -3   4   7       38.59       31.30      1.38 o 
  -2   4   7        6.38        2.94      0.49 o 
  -1   4   7       22.23       24.54      1.34 o 
   0   4   7      278.30      263.53      8.26 o 
   1   4   7      121.76      114.24      3.33 o 
   2   4   7        9.70        9.35      1.67 o 
   3   4   7      200.33      188.39      5.24 o 
   4   4   7       31.68       35.93      2.11 o 
   5   4   7      285.51      266.58      8.49 o 
   6   4   7      155.49      141.50     13.50 o 
   7   4   7       89.60       87.64      4.40 o 
   8   4   7       24.96       24.20      2.91 o 
   9   4   7        3.28        0.84      1.49 o 
  10   4   7       15.81       12.87      2.27 o 
  11   4   7       18.99       17.25      3.20 o 
  12   4   7       35.92       31.19      3.92 o 
 -11   5   7       39.05       43.44      3.68 o 
 -10   5   7       37.15       34.28      2.88 o 
  -9   5   7        1.22        2.56      1.44 o 
  -8   5   7        6.62        4.76      1.43 o 
  -7   5   7       38.28       44.28      2.76 o 
  -6   5   7       14.08       15.83      2.22 o 
  -5   5   7        3.83        4.20      1.94 o 
  -4   5   7       47.33       45.87      2.46 o 
  -3   5   7       67.01       62.69      7.88 o 
  -2   5   7       48.24       41.76      2.67 o 
  -1   5   7       95.18       90.53      3.27 o 
   0   5   7        5.59        1.89      1.21 o 
   1   5   7       79.53       74.18      2.91 o 
   2   5   7        3.56        1.36      1.00 o 
   3   5   7        7.69        6.15      1.22 o 
   4   5   7        3.89        3.90      1.30 o 
   5   5   7        3.44        4.76      1.45 o 
   6   5   7       49.08       50.18      3.16 o 
   7   5   7        4.38        3.76      1.48 o 
   8   5   7      224.02      235.66      7.86 o 
   9   5   7        1.75        1.31      1.96 o 
  10   5   7       11.57        7.78      3.50 o 
  -8   6   7        0.65       -0.04      1.35 o 
  -7   6   7        2.22        0.47      1.85 o 
  -6   6   7       16.00       18.20      2.33 o 
  -5   6   7        0.02       -1.76      1.76 o 
  -4   6   7        0.06       -1.47      1.47 o 
  -3   6   7       20.20       27.76      7.88 o 
  -2   6   7       31.52       29.88      2.55 o 
  -1   6   7        9.85        9.83      2.37 o 
   0   6   7       87.52       92.63      4.13 o 
   1   6   7        2.26        3.50      3.51 o 
   2   6   7       34.99       40.11      3.29 o 
   3   6   7       26.36       23.86      2.04 o 
   4   6   7        5.56        3.33      1.40 o 
   5   6   7       10.93       11.75      2.82 o 
   6   6   7        2.31        1.90      1.85 o 
 -17   0   8       20.13       28.40      4.47 o 
 -16   0   8      143.07      156.02     10.12 o 
 -15   0   8        3.13        2.05      1.67 o 
 -14   0   8      195.05      226.21      7.94 o 
 -13   0   8      174.07      162.92      6.12 o 
 -12   0   8       39.48       43.64      2.21 o 
 -11   0   8      360.87      341.28      7.40 o 
 -10   0   8       97.03      113.27      2.55 o 
  -9   0   8       64.69       69.43      1.65 o 
  -8   0   8       49.60      113.14      2.74 o 
  -7   0   8      406.70      353.28      5.96 o 
  -6   0   8      641.26      615.32      9.94 o 
  -5   0   8       59.69       52.80      1.31 o 
  -4   0   8      339.99      337.26      5.94 o 
  -3   0   8        0.58       -0.30      0.30 o 
  -2   0   8       10.78       10.12      0.57 o 
  -1   0   8        1.17        0.70      0.35 o 
   0   0   8        1.40       73.14      4.09 o 
   1   0   8     1063.63     1287.17     21.76 o 
   2   0   8     1414.43     1959.36     32.90 o 
   3   0   8     1187.42     1506.12     25.45 o 
   4   0   8      257.88      323.19      5.99 o 
   5   0   8      970.81     1155.84     18.54 o 
   6   0   8        4.99       19.04      1.60 o 
   7   0   8      335.51      306.90      5.21 o 
   8   0   8      597.79      577.71     10.38 o 
   9   0   8       61.49       49.47      1.83 o 
  10   0   8      330.40      311.16      7.64 o 
  11   0   8      206.97      183.44      5.10 o 
  12   0   8        1.13        2.15      1.19 o 
  13   0   8       35.19       24.36      2.77 o 
  14   0   8      144.33      138.04      7.90 o 
  15   0   8        0.60       -2.12      2.41 o 
 -17   1   8       15.11       19.67      2.44 o 
 -16   1   8        0.90        1.03      1.41 o 
 -15   1   8        6.95        4.70      1.28 o 
 -14   1   8        2.92        2.99      1.09 o 
 -13   1   8       80.58       88.57      2.94 o 
 -12   1   8       81.37       89.88      2.85 o 
 -11   1   8      230.57      237.21      4.80 o 
 -10   1   8      311.72      327.68      5.27 o 
  -9   1   8        6.06        5.07      0.48 o 
  -8   1   8      156.02      157.93      2.33 o 
  -7   1   8      310.09      293.04      3.92 o 
  -6   1   8        0.01        3.43      0.30 o 
  -5   1   8      156.88      142.12      2.06 o 
  -4   1   8      650.31      698.14      9.40 o 
  -3   1   8     2667.65     2774.77     39.25 o 
  -2   1   8        1.18        1.39      0.31 o 
  -1   1   8       69.13       87.11      1.54 o 
   0   1   8      343.88      471.96     10.05 o 
   1   1   8      109.82      145.08      2.67 o 
   2   1   8       11.37       52.88      4.06 o 
   3   1   8       29.38       38.04      1.25 o 
   4   1   8      113.77      121.09      2.40 o 
   5   1   8        2.50        1.65      0.41 o 
   6   1   8      313.35      316.85      6.59 o 
   7   1   8      324.44      320.63      7.02 o 
   8   1   8       19.10       18.24      0.97 o 
   9   1   8      100.06       87.44      3.03 o 
  10   1   8        0.77        0.75      0.74 o 
  11   1   8       11.11        9.52      1.42 o 
  12   1   8       53.45       48.38      2.27 o 
  13   1   8       17.91       17.96      2.26 o 
  14   1   8        0.00        1.87      1.93 o 
 -16   2   8        3.57        5.43      2.63 o 
 -15   2   8        0.00        0.29      1.80 o 
 -14   2   8        6.84        4.86      1.31 o 
 -13   2   8       73.48       72.30      2.88 o 
 -12   2   8        3.25        7.17      1.03 o 
 -11   2   8       63.53       55.45      2.18 o 
 -10   2   8        6.74        5.51      0.77 o 
  -9   2   8       14.50       11.70      0.81 o 
  -8   2   8       26.54       22.58      1.10 o 
  -7   2   8      171.24      159.26      2.88 o 
  -6   2   8        3.73       51.36      3.70 o 
  -5   2   8        3.70        3.75      0.41 o 
  -4   2   8        1.01        0.41      0.28 o 
  -3   2   8     1051.59      893.62     14.17 o 
  -2   2   8      128.01      164.25      2.90 o 
  -1   2   8      676.36      688.50     12.58 o 
   0   2   8      218.50      225.16      5.34 o 
   1   2   8        5.12        0.46      0.32 o 
   2   2   8        0.70       38.81      1.78 o 
   3   2   8        0.32        0.01      0.35 o 
   4   2   8        0.34        1.57      0.38 o 
   5   2   8       23.78       18.15      1.32 o 
   6   2   8      540.19      550.94     19.90 o 
   7   2   8      709.91      753.65     26.18 o 
   8   2   8      131.11      123.72      5.05 o 
   9   2   8       27.28       30.70      2.49 o 
  10   2   8      104.08       88.95      4.04 o 
  11   2   8       16.12       12.37      1.62 o 
  12   2   8        6.40        5.96      1.49 o 
  13   2   8       80.25       79.06      4.65 o 
  14   2   8      260.64      303.87     12.51 o 
 -15   3   8       56.32       53.93      9.73 o 
 -14   3   8       68.89       90.02      4.86 o 
 -13   3   8        0.75        2.78      1.45 o 
 -12   3   8        6.86       14.08      1.78 o 
 -11   3   8        5.04        6.04      1.40 o 
 -10   3   8       33.95       38.41      2.42 o 
  -9   3   8        5.21        3.71      0.97 o 
  -8   3   8       21.58       21.97      1.43 o 
  -7   3   8        1.22       -0.74      0.74 o 
  -6   3   8      352.93      316.03      6.40 o 
  -5   3   8       58.22       52.12      1.73 o 
  -4   3   8       78.05       72.92      1.89 o 
  -3   3   8      194.33      193.65      3.59 o 
  -2   3   8        6.21        4.76      0.42 o 
  -1   3   8       30.89       30.45      0.96 o 
   0   3   8      411.14      474.28      8.13 o 
   1   3   8       81.47       89.18      1.92 o 
   2   3   8      651.88      614.65     11.83 o 
   3   3   8     1374.70     1396.00     48.59 o 
   4   3   8       27.23       41.10      1.69 o 
   5   3   8      149.86      153.11      8.50 o 
   6   3   8      106.50      114.54      4.51 o 
   7   3   8      134.42      120.26      7.37 o 
   8   3   8      202.32      207.95     11.01 o 
   9   3   8       73.78       65.94      5.23 o 
  10   3   8      117.34      120.96      5.37 o 
  11   3   8       17.03       12.95      1.73 o 
  12   3   8        2.53       -0.36      1.41 o 
  13   3   8       18.60       30.49      4.67 o 
 -14   4   8       22.19       22.76      4.09 o 
 -13   4   8        4.21        7.97      1.68 o 
 -12   4   8       11.68       14.41      1.77 o 
 -11   4   8       56.01       64.45      3.16 o 
 -10   4   8       30.14       33.11      1.83 o 
  -9   4   8        2.60        0.87      0.95 o 
  -8   4   8       21.79       24.74      3.75 o 
  -7   4   8       37.95       36.66      2.53 o 
  -6   4   8       22.91       22.28      1.92 o 
  -5   4   8       23.88       21.31      1.82 o 
  -4   4   8      219.04      208.54      6.09 o 
  -3   4   8      100.19       79.40      2.72 o 
  -2   4   8       15.02       44.89      2.66 o 
  -1   4   8       11.70       14.12      1.10 o 
   0   4   8      372.87      324.66      8.04 o 
   1   4   8      169.26      188.47      5.70 o 
   2   4   8      131.20      133.47      4.77 o 
   3   4   8      117.90      134.74      4.73 o 
   4   4   8       16.14       21.32      1.74 o 
   5   4   8       16.54       18.29      1.66 o 
   6   4   8        2.65        5.12      1.62 o 
   7   4   8       71.46       59.25      5.38 o 
   8   4   8        1.36        6.21      1.79 o 
   9   4   8       12.81       11.55      2.55 o 
  10   4   8       13.73       16.76      2.29 o 
  11   4   8       13.53       13.75      2.59 o 
 -11   5   8       76.03       93.00      5.46 o 
 -10   5   8        1.37        3.20      2.53 o 
  -9   5   8       33.90       35.04      3.95 o 
  -8   5   8       50.45       56.48      4.77 o 
  -7   5   8       13.91       13.13      1.70 o 
  -6   5   8        0.05        0.67      1.36 o 
  -5   5   8       12.72       12.71      1.50 o 
  -4   5   8        0.75        1.09      1.26 o 
  -3   5   8        9.36       11.08      2.29 o 
  -2   5   8       83.74       73.90      2.99 o 
  -1   5   8       12.46       10.67      1.55 o 
   0   5   8       20.22       29.39      1.98 o 
   1   5   8        6.59        5.78      1.22 o 
   2   5   8       10.03       10.41      1.83 o 
   3   5   8        1.37        0.66      1.08 o 
   4   5   8       13.72       31.48      2.64 o 
   5   5   8       37.11       28.37      2.64 o 
   6   5   8       49.33       53.39      3.66 o 
   7   5   8       11.79       12.24      2.52 o 
   8   5   8        2.94        1.36      2.92 o 
   9   5   8       16.38       12.85      2.92 o 
  -7   6   8      145.41      187.17      7.98 o 
  -6   6   8       58.68       87.97      4.58 o 
  -5   6   8        7.96        7.00      2.92 o 
  -4   6   8       34.77       39.62      3.99 o 
  -3   6   8        1.28        1.94      1.44 o 
  -2   6   8       15.46       25.70      2.50 o 
  -1   6   8       30.22       30.39      3.41 o 
   0   6   8       52.36       55.67      3.42 o 
   1   6   8        5.34        5.73      1.54 o 
   2   6   8        1.22        2.68      1.21 o 
   3   6   8        1.40        3.33      1.37 o 
   4   6   8       54.81       60.23      4.38 o 
   5   6   8       14.47       14.07      4.18 o 
 -16   1   9       70.90       82.68      3.77 o 
 -15   1   9        2.42        1.13      1.21 o 
 -14   1   9        5.19        4.30      1.14 o 
 -13   1   9      118.72      128.29      4.19 o 
 -12   1   9       73.70       72.94      2.52 o 
 -11   1   9       46.68       47.69      2.13 o 
 -10   1   9       51.06       49.87      1.48 o 
  -9   1   9       12.55       11.94      0.64 o 
  -8   1   9        5.52        7.14      0.50 o 
  -7   1   9        4.94        2.49      0.37 o 
  -6   1   9      182.55      178.33      2.55 o 
  -5   1   9       36.37       38.10      0.83 o 
  -4   1   9      217.96      194.84      2.92 o 
  -3   1   9       18.73       15.65      0.63 o 
  -2   1   9      649.99      687.83      9.90 o 
  -1   1   9      370.89      406.93      8.24 o 
   0   1   9       71.11       89.62      2.64 o 
   1   1   9      116.84      131.07      2.40 o 
   2   1   9     1031.10     1161.89     20.57 o 
   3   1   9       54.65       63.67      2.05 o 
   4   1   9       64.48       72.30      2.36 o 
   5   1   9       60.23       71.12      2.04 o 
   6   1   9        6.89        7.77      0.66 o 
   7   1   9      243.85      275.51      7.71 o 
   8   1   9        2.69        4.83      0.73 o 
   9   1   9      103.87       98.00      2.72 o 
  10   1   9       11.05        7.66      0.96 o 
  11   1   9      148.10      127.28      3.97 o 
  12   1   9       66.02       65.08      2.69 o 
  13   1   9        2.24        1.39      1.96 o 
  14   1   9        0.46       -1.90      2.00 o 
 -16   2   9        0.58        0.10      1.54 o 
 -15   2   9       44.54       52.92      2.88 o 
 -14   2   9       18.49       22.83      1.92 o 
 -13   2   9       56.36       56.34      3.30 o 
 -12   2   9        0.72        2.05      0.96 o 
 -11   2   9      491.63      484.95     10.33 o 
 -10   2   9      712.03      688.89     12.09 o 
  -9   2   9       34.30       31.39      1.22 o 
  -8   2   9      121.72      112.01      2.26 o 
  -7   2   9       18.28       18.07      0.69 o 
  -6   2   9      542.49      493.40      7.86 o 
  -5   2   9       93.95       96.57      2.10 o 
  -4   2   9       73.88       76.68      1.73 o 
  -3   2   9      104.85      127.83      2.35 o 
  -2   2   9      865.34      873.87     13.07 o 
  -1   2   9        2.59        3.87      0.64 o 
   0   2   9      297.55      287.43      8.00 o 
   1   2   9       14.10       11.28      0.68 o 
   2   2   9      192.86      182.14      4.95 o 
   3   2   9      438.06      480.70     15.79 o 
   4   2   9      681.43      684.40     27.94 o 
   5   2   9      368.00      393.30     17.24 o 
   6   2   9      905.20      942.52     28.49 o 
   7   2   9      363.49      341.73     13.47 o 
   8   2   9      355.72      348.61     12.78 o 
   9   2   9      260.20      266.32     12.95 o 
  10   2   9       24.53       19.75      1.87 o 
  11   2   9        1.32        0.09      1.18 o 
  12   2   9        0.81        0.50      1.36 o 
  13   2   9       13.95       11.70      2.16 o 
 -15   3   9        6.88        3.12      2.38 o 
 -14   3   9        4.64        2.95      1.88 o 
 -13   3   9        3.23        2.01      1.66 o 
 -12   3   9        2.21        2.98      1.32 o 
 -11   3   9        0.31        0.55      1.10 o 
 -10   3   9       16.82       20.16      1.81 o 
  -9   3   9      170.46      178.63      4.90 o 
  -8   3   9       76.18       79.53      2.76 o 
  -7   3   9       77.16       74.50      2.70 o 
  -6   3   9      472.20      550.32     10.64 o 
  -5   3   9      517.08      486.38      9.48 o 
  -4   3   9      769.79      695.94     13.17 o 
  -3   3   9       35.73       25.84      1.25 o 
  -2   3   9       81.28       69.82      2.27 o 
  -1   3   9        0.83       -0.50      0.50 o 
   0   3   9        1.11       13.88      0.94 o 
   1   3   9       39.26       36.12      1.25 o 
   2   3   9      359.54      360.38      7.96 o 
   3   3   9      178.96      178.75      5.76 o 
   4   3   9       42.40       35.07      1.54 o 
   5   3   9       69.63       70.20      4.06 o 
   6   3   9      436.85      448.60     21.07 o 
   7   3   9      173.92      180.37     11.19 o 
   8   3   9        2.64       -0.16      1.10 o 
   9   3   9        4.69        2.55      1.62 o 
  10   3   9       12.31        8.42      1.55 o 
  11   3   9      191.17      215.63     11.72 o 
  12   3   9        1.02        4.51      1.86 o 
 -13   4   9        4.09        4.75      1.55 o 
 -12   4   9        8.79        6.76      1.52 o 
 -11   4   9        1.17        3.45      1.44 o 
 -10   4   9       48.18       48.56      2.27 o 
  -9   4   9        8.00       11.16      1.23 o 
  -8   4   9       13.00       15.46      1.54 o 
  -7   4   9       70.43       68.64      3.45 o 
  -6   4   9        1.31        0.42      1.29 o 
  -5   4   9       94.68       91.72      3.97 o 
  -4   4   9       87.79       84.83      3.23 o 
  -3   4   9       68.76       56.18      2.55 o 
  -2   4   9        0.01        1.11      0.74 o 
  -1   4   9       17.83       13.10      1.85 o 
   0   4   9        2.27        0.20      0.88 o 
   1   4   9       12.99       13.01      1.45 o 
   2   4   9      610.14      571.88     15.07 o 
   3   4   9      112.84      106.06      4.00 o 
   4   4   9        2.37        1.99      1.16 o 
   5   4   9        2.24        3.36      1.13 o 
   6   4   9        0.06        0.84      1.46 o 
   7   4   9        4.92        4.63      1.69 o 
   8   4   9        4.78        2.96      1.80 o 
   9   4   9       10.65       12.30      2.08 o 
  10   4   9        0.46       -1.81      1.81 o 
  11   4   9       23.16       24.72      3.68 o 
 -11   5   9       37.01       35.16      5.93 o 
 -10   5   9        2.85        3.95      1.68 o 
  -9   5   9       32.86       48.10      3.21 o 
  -8   5   9        0.88       -0.55      1.21 o 
  -7   5   9      144.32      166.09      6.33 o 
  -6   5   9       25.07       28.06      2.29 o 
  -5   5   9       17.89       22.36      1.93 o 
  -4   5   9       98.22       86.79      3.94 o 
  -3   5   9        7.85        5.28      1.25 o 
  -2   5   9      139.19      124.45      3.83 o 
  -1   5   9        1.79        1.00      1.01 o 
   0   5   9        0.71       -0.03      1.04 o 
   1   5   9       60.59       51.19      4.16 o 
   2   5   9        3.63        0.81      1.14 o 
   3   5   9       41.71       35.32      3.00 o 
   4   5   9       20.30       18.33      2.85 o 
   5   5   9        7.25        9.29      2.08 o 
   6   5   9        5.16        1.22      1.66 o 
   7   5   9      210.56      207.89      9.54 o 
   8   5   9        1.47        3.16      2.19 o 
  -7   6   9        3.22        1.23      1.58 o 
  -6   6   9       31.16       30.32      2.77 o 
  -5   6   9       20.06       21.55      2.72 o 
  -4   6   9        0.90        1.56      2.33 o 
  -3   6   9       41.14       55.30      3.98 o 
  -2   6   9        2.75       -0.49      1.76 o 
  -1   6   9        0.00        0.07      1.75 o 
   0   6   9       65.97       81.52      4.15 o 
   1   6   9        0.53       -0.82      1.08 o 
   2   6   9        2.48        3.70      1.43 o 
   3   6   9       41.07       52.45      3.96 o 
   4   6   9        0.82        1.07      1.79 o 
 -16   0  10       21.78       19.84      3.70 o 
 -15   0  10       63.27       62.72      4.77 o 
 -14   0  10       44.75       43.00      3.60 o 
 -13   0  10        7.58       18.01      3.89 o 
 -12   0  10        0.96        1.91      1.27 o 
 -11   0  10       14.43       24.68      1.60 o 
 -10   0  10      203.01      208.05      4.46 o 
  -9   0  10       65.19       63.78      1.88 o 
  -8   0  10      307.58      296.49      5.90 o 
  -7   0  10      155.98      195.72      3.76 o 
  -6   0  10      274.67      264.93      4.59 o 
  -5   0  10      571.16      662.17     11.41 o 
  -4   0  10       59.53       38.64      1.33 o 
  -3   0  10      211.75      254.47      5.46 o 
  -2   0  10      324.59      350.85      6.70 o 
  -1   0  10       13.39       77.48      3.41 o 
   0   0  10     1216.77     1376.72     24.71 o 
   2   0  10       66.19       93.83      2.34 o 
   3   0  10        0.12       16.46      1.74 o 
   4   0  10       19.31       27.14      1.26 o 
   5   0  10        4.39       18.41      3.11 o 
   6   0  10       20.72       16.10      1.05 o 
   8   0  10        0.56       -0.24      0.66 o 
   9   0  10       21.28       22.65      1.88 o 
  10   0  10       22.29       16.11      1.44 o 
  11   0  10       31.93       25.63      1.76 o 
  12   0  10      513.58      525.54     13.59 o 
  13   0  10      280.16      321.53     18.48 o 
  14   0  10       55.38       50.90      7.49 o 
 -16   1  10       11.73       12.57      2.11 o 
 -15   1  10       32.94       29.58      2.04 o 
 -14   1  10       30.44       31.37      1.85 o 
 -13   1  10       44.83       43.67      2.10 o 
 -12   1  10        1.38        0.62      0.90 o 
 -11   1  10       80.39       92.40      2.47 o 
 -10   1  10      289.57      276.79      5.41 o 
  -9   1  10      214.93      197.23      3.62 o 
  -8   1  10       19.11       19.97      0.76 o 
  -7   1  10       47.03       52.02      1.18 o 
  -6   1  10       37.04       41.05      0.94 o 
  -5   1  10      106.93      120.70      1.95 o 
  -4   1  10       26.63       25.73      0.79 o 
  -3   1  10       67.95       64.93      1.28 o 
  -2   1  10       24.17       17.72      0.57 o 
  -1   1  10        2.92        9.49      0.57 o 
   0   1  10      387.92      422.00      9.10 o 
   1   1  10     1069.99     1209.25     23.45 o 
   2   1  10      100.16      121.50      3.46 o 
   3   1  10      361.65      433.52      7.54 o 
   4   1  10       28.48       38.42      1.61 o 
   5   1  10       16.52       25.57      1.14 o 
   6   1  10      279.96      295.97      7.72 o 
   7   1  10      543.26      551.47      8.93 o 
   8   1  10      236.50      216.47      6.09 o 
   9   1  10       87.30       92.00      2.91 o 
  10   1  10        8.00        5.22      0.95 o 
  11   1  10        3.98        8.34      1.68 o 
  12   1  10        0.00       -0.97      0.97 o 
  13   1  10        7.96        5.02      2.14 o 
 -16   2  10       28.35       22.85      2.68 o 
 -15   2  10        1.30        1.69      1.40 o 
 -14   2  10       87.56       94.88      3.81 o 
 -13   2  10       11.04       14.72      2.34 o 
 -12   2  10       59.60       58.92      2.49 o 
 -11   2  10       21.89       23.34      1.34 o 
 -10   2  10      226.29      218.00      4.44 o 
  -9   2  10      532.22      533.33      9.51 o 
  -8   2  10       54.95       53.81      1.46 o 
  -7   2  10      274.16      276.76      4.45 o 
  -6   2  10      169.01      166.91      3.06 o 
  -5   2  10       43.23       41.89      1.07 o 
  -4   2  10        9.48        8.97      0.57 o 
  -3   2  10      548.68      527.68      8.81 o 
  -2   2  10       26.63       24.42      0.97 o 
  -1   2  10      104.87      135.22      2.85 o 
   0   2  10       20.51       20.61      0.86 o 
   1   2  10        0.03        5.60      0.63 o 
   2   2  10      116.41      134.17      4.18 o 
   3   2  10      231.63      230.80      7.55 o 
   4   2  10       58.60       56.94      3.36 o 
   5   2  10       55.46       66.03      2.03 o 
   6   2  10        1.61        1.23      0.69 o 
   7   2  10       91.34      108.87      3.56 o 
   8   2  10       15.99       21.21      1.34 o 
   9   2  10        0.47       -0.22      1.02 o 
  10   2  10       30.05       30.79      4.01 o 
  11   2  10       48.45       48.30      2.74 o 
  12   2  10       19.61       18.57      2.19 o 
  13   2  10       30.87       40.78      3.27 o 
 -15   3  10       13.38       18.79      3.21 o 
 -14   3  10       16.07       16.13      2.88 o 
 -13   3  10        2.98        4.98      1.81 o 
 -12   3  10       24.49       27.43      2.31 o 
 -11   3  10       11.36       15.73      1.79 o 
 -10   3  10      104.93      104.97      4.09 o 
  -9   3  10        0.17        1.75      0.89 o 
  -8   3  10       25.71       20.27      1.45 o 
  -7   3  10      435.30      461.83     10.75 o 
  -6   3  10     1512.70     1446.25     31.80 o 
  -5   3  10      445.77      439.37      8.69 o 
  -4   3  10       55.12       57.30      1.93 o 
  -3   3  10       78.43      105.03      2.73 o 
  -2   3  10      239.56      224.92      4.53 o 
  -1   3  10        3.02       35.65      3.34 o 
   0   3  10        3.79        0.10      0.66 o 
   1   3  10       97.75       98.40      2.49 o 
   2   3  10      358.03      359.70     11.28 o 
   3   3  10      403.81      423.70     16.80 o 
   4   3  10        0.10        0.22      0.65 o 
   5   3  10      115.18      150.82      7.91 o 
   6   3  10       56.41       58.28      2.82 o 
   7   3  10       33.26       35.81      1.98 o 
   8   3  10       44.44       39.02      3.26 o 
   9   3  10       23.91       24.30      2.06 o 
  10   3  10      144.40      160.57     11.12 o 
  11   3  10       69.14       71.47     11.53 o 
  12   3  10       50.08       54.46      4.96 o 
 -13   4  10       35.21       40.06      4.22 o 
 -12   4  10        8.65        7.11      1.64 o 
 -11   4  10        0.16        2.53      1.04 o 
 -10   4  10        8.33        9.82      1.30 o 
  -9   4  10      128.90      144.53      4.22 o 
  -8   4  10       18.54       21.60      1.51 o 
  -7   4  10        4.64       11.15      1.17 o 
  -6   4  10      179.37      180.28      6.19 o 
  -5   4  10        0.02       -0.92      0.92 o 
  -4   4  10      373.84      318.93      8.92 o 
  -3   4  10       33.60       34.92      2.16 o 
  -2   4  10       62.84       51.79      2.37 o 
  -1   4  10      180.65      156.79      5.05 o 
   0   4  10        1.84        2.14      1.04 o 
   1   4  10       56.41       65.64      3.00 o 
   2   4  10        0.06        0.57      1.06 o 
   3   4  10       60.96       61.82      3.09 o 
   4   4  10       26.52       22.65      2.03 o 
   5   4  10      100.53      110.35      6.77 o 
   6   4  10      173.08      165.65     13.56 o 
   7   4  10       47.72       52.67      3.97 o 
   8   4  10        3.61        0.93      1.63 o 
   9   4  10      101.89       90.97      5.57 o 
  10   4  10       58.08       52.80      3.27 o 
 -10   5  10        4.86        4.24      1.91 o 
  -9   5  10        0.98        2.14      1.58 o 
  -8   5  10        9.20       10.01      1.86 o 
  -7   5  10        0.28       -0.15      1.30 o 
  -6   5  10       18.11       13.03      1.77 o 
  -5   5  10        1.45       -0.52      1.09 o 
  -4   5  10        8.89        4.65      1.30 o 
  -3   5  10        0.85       -0.32      1.13 o 
  -2   5  10        5.61        6.37      1.23 o 
  -1   5  10        9.10       10.51      1.41 o 
   0   5  10        0.40       -0.10      1.05 o 
   1   5  10        5.07       12.86      1.68 o 
   2   5  10        1.78        0.61      1.18 o 
   3   5  10        0.41        0.30      1.18 o 
   4   5  10        7.97       10.78      2.02 o 
   5   5  10       31.49       38.84      4.25 o 
   6   5  10       21.25       20.91      3.79 o 
   7   5  10        1.20        2.67      2.43 o 
   8   5  10       93.21      104.98      6.39 o 
  -6   6  10        4.10        2.06      1.58 o 
  -5   6  10       36.06       47.10      3.31 o 
  -4   6  10        0.01       -1.13      1.13 o 
  -3   6  10       81.53      105.66      5.78 o 
  -2   6  10       16.90       22.57      4.67 o 
  -1   6  10        0.20       -0.06      1.76 o 
   0   6  10        0.61       -0.69      1.12 o 
   1   6  10        0.00        0.45      1.23 o 
   2   6  10        1.37       -0.40      1.45 o 
   3   6  10       94.45      116.07      6.12 o 
 -16   1  11       40.46       41.71      3.10 o 
 -15   1  11       25.61       22.79      1.99 o 
 -14   1  11        8.52       12.00      1.94 o 
 -13   1  11      340.53      362.48      8.06 o 
 -12   1  11       28.07       27.47      1.63 o 
 -11   1  11       47.62       49.19      1.90 o 
 -10   1  11        4.17        2.71      0.72 o 
  -9   1  11      230.47      217.63      4.38 o 
  -8   1  11      264.72      247.30      3.94 o 
  -7   1  11       29.94       27.69      0.89 o 
  -6   1  11      320.33      290.00      4.09 o 
  -5   1  11       51.01       60.21      1.27 o 
  -4   1  11      151.56      150.47      2.43 o 
  -3   1  11       39.28       31.98      0.92 o 
  -2   1  11      138.44      145.56      2.54 o 
  -1   1  11      116.80      129.58      2.65 o 
   0   1  11      374.70      410.93      9.89 o 
   1   1  11       83.11       80.31      1.62 o 
   2   1  11        0.35        0.55      0.41 o 
   3   1  11      662.88      762.27     11.76 o 
   4   1  11       42.48       42.16      1.26 o 
   5   1  11      228.91      258.29      7.59 o 
   6   1  11      238.23      244.58      5.36 o 
   7   1  11       44.54       41.85      1.59 o 
   8   1  11      170.49      159.59      3.78 o 
   9   1  11       68.21       64.60      2.24 o 
  10   1  11        6.85        2.68      0.97 o 
  11   1  11        1.62       -0.28      1.32 o 
  12   1  11      204.81      219.92     11.12 o 
  13   1  11       18.27       20.03      2.94 o 
 -15   2  11       45.61       52.05      3.30 o 
 -14   2  11       39.57       29.83      2.13 o 
 -13   2  11      195.84      242.36     11.32 o 
 -12   2  11       19.51       20.48      1.57 o 
 -11   2  11        7.22        6.46      1.42 o 
 -10   2  11      418.12      417.10      7.71 o 
  -9   2  11      150.62      138.27      3.09 o 
  -8   2  11       72.88       69.90      1.70 o 
  -7   2  11       26.25       21.65      0.86 o 
  -6   2  11       91.45       80.24      1.86 o 
  -5   2  11      482.47      478.15      7.70 o 
  -4   2  11       19.39       18.37      0.85 o 
  -3   2  11       35.74       29.85      1.02 o 
  -2   2  11     1107.98     1104.98     17.87 o 
  -1   2  11        0.12       -0.70      0.70 o 
   0   2  11      619.56      575.84     15.87 o 
   1   2  11      388.96      407.16     10.88 o 
   2   2  11      120.74      119.19      3.87 o 
   3   2  11      154.06      160.77      5.96 o 
   4   2  11       36.53       35.80      1.78 o 
   5   2  11      772.65      816.77     32.88 o 
   6   2  11        0.26       -0.04      0.68 o 
   7   2  11      356.11      342.85     15.17 o 
   8   2  11      324.46      325.49     13.85 o 
   9   2  11       92.52       91.48      4.35 o 
  10   2  11        4.99        3.41      1.19 o 
  11   2  11       21.76       20.70      2.61 o 
  12   2  11       16.64       13.83      2.31 o 
 -14   3  11        2.63        1.16      2.15 o 
 -13   3  11       16.66       17.61      2.49 o 
 -12   3  11       12.84       14.56      2.39 o 
 -11   3  11        3.52        4.09      1.39 o 
 -10   3  11        8.47        7.69      1.42 o 
  -9   3  11       12.98       12.67      1.69 o 
  -8   3  11      229.57      214.83      6.00 o 
  -7   3  11       36.07       35.44      2.12 o 
  -6   3  11        0.19       -0.22      0.92 o 
  -5   3  11      106.80      105.23      3.03 o 
  -4   3  11      282.42      280.30      6.34 o 
  -3   3  11      248.91      227.92      4.66 o 
  -2   3  11       37.97       30.26      1.46 o 
  -1   3  11        3.50        4.18      0.94 o 
   0   3  11      161.66      152.50      5.29 o 
   1   3  11       46.39       54.30      2.45 o 
   2   3  11        4.14        3.54      0.85 o 
   3   3  11      306.26      308.83     13.19 o 
   4   3  11      229.70      230.99     11.46 o 
   5   3  11      285.58      302.73     17.76 o 
   6   3  11        4.56        4.66      0.98 o 
   7   3  11      373.90      399.01     19.77 o 
   8   3  11       30.60       27.24      2.18 o 
   9   3  11       18.25       18.39      1.96 o 
  10   3  11        7.15        6.65      1.94 o 
  11   3  11        1.02        1.63      2.00 o 
 -13   4  11       11.91        8.60      4.09 o 
 -12   4  11        4.61        4.35      1.58 o 
 -11   4  11       11.56       15.53      1.49 o 
 -10   4  11      112.52      141.41      4.33 o 
  -9   4  11       29.97       30.65      1.84 o 
  -8   4  11        0.20        0.13      0.92 o 
  -7   4  11       12.11       14.14      1.30 o 
  -6   4  11       71.97       67.63      2.91 o 
  -5   4  11       52.81       39.75      1.93 o 
  -4   4  11       86.65       68.94      2.37 o 
  -3   4  11        9.98        6.25      0.89 o 
  -2   4  11      134.33      126.10      3.88 o 
  -1   4  11        8.59        7.24      1.38 o 
   0   4  11       18.37       13.70      1.60 o 
   1   4  11      315.06      268.37      7.90 o 
   2   4  11        2.89        3.32      1.17 o 
   3   4  11       69.92       65.65      2.91 o 
   4   4  11        1.02        0.60      0.85 o 
   5   4  11        6.92        4.76      1.07 o 
   6   4  11       72.03       72.11      5.32 o 
   7   4  11        8.96        8.72      1.37 o 
   8   4  11       38.78       39.29      2.68 o 
   9   4  11        0.74        0.92      2.19 o 
 -10   5  11       15.82       18.79      2.66 o 
  -9   5  11       37.00       44.67      3.69 o 
  -8   5  11        2.63        4.13      1.73 o 
  -7   5  11        1.68        1.08      1.53 o 
  -6   5  11       13.93       13.02      1.83 o 
  -5   5  11       11.01       10.51      1.71 o 
  -4   5  11       14.63       23.67      2.24 o 
  -3   5  11        2.54        0.49      1.04 o 
  -2   5  11        7.85        6.93      1.34 o 
  -1   5  11      164.61      162.62      5.47 o 
   0   5  11        0.27       -0.35      1.29 o 
   1   5  11        6.48        3.78      1.40 o 
   2   5  11       20.54       15.66      1.86 o 
   3   5  11        5.92        6.67      1.55 o 
   4   5  11       29.11       27.47      2.84 o 
   5   5  11        4.62        3.78      1.87 o 
   6   5  11        3.23        4.77      2.34 o 
   7   5  11       11.31        9.74      2.74 o 
  -5   6  11       51.59       62.34      3.46 o 
  -4   6  11        0.55        0.04      1.20 o 
  -3   6  11        3.48        1.71      1.54 o 
  -2   6  11       30.74       31.22      2.99 o 
  -1   6  11        0.01       -0.88      1.72 o 
   0   6  11       11.32       12.67      1.89 o 
   1   6  11        1.82        3.12      1.37 o 
   2   6  11        4.53        3.99      2.06 o 
 -16   0  12       18.84       14.98      3.31 o 
 -15   0  12       33.93       41.24      4.86 o 
 -13   0  12       79.85       83.31      9.73 o 
 -12   0  12       53.39       93.18      6.81 o 
 -11   0  12      149.89      156.17      5.06 o 
 -10   0  12        7.94       16.12      1.22 o 
  -9   0  12        4.53        3.66      0.76 o 
  -8   0  12      683.06      688.17     12.88 o 
  -7   0  12       32.42       32.68      1.43 o 
  -6   0  12      924.71     1006.51     19.95 o 
  -5   0  12      168.86      155.58      3.80 o 
  -4   0  12      757.48      756.39     16.53 o 
  -3   0  12      130.22      130.05      3.57 o 
  -2   0  12      875.68      846.53     16.64 o 
  -1   0  12        7.40        7.45      0.71 o 
   0   0  12       17.40       36.74      2.05 o 
   1   0  12       37.13       45.39      1.67 o 
   3   0  12       21.78      103.53      7.76 o 
   4   0  12       82.18       91.46      2.42 o 
   5   0  12       99.87       81.59      3.06 o 
   6   0  12       48.78       50.59      1.78 o 
   7   0  12       27.81       22.86      1.51 o 
   8   0  12       37.83       40.12      3.09 o 
   9   0  12      421.69      413.31      9.81 o 
  10   0  12      111.88      121.00      5.84 o 
  11   0  12      208.66      180.76      6.00 o 
  12   0  12       10.41       17.90      5.25 o 
 -16   1  12        1.61        1.34      1.54 o 
 -15   1  12       14.99       16.40      1.88 o 
 -14   1  12       13.42       20.95      2.01 o 
 -13   1  12      174.88      202.28      5.11 o 
 -12   1  12       83.76       97.28      3.08 o 
 -11   1  12        0.09        0.06      0.77 o 
 -10   1  12       35.52       36.15      1.49 o 
  -9   1  12        1.24       -0.31      0.60 o 
  -8   1  12        8.98        6.96      0.69 o 
  -7   1  12        1.44        1.19      0.44 o 
  -6   1  12       12.28       10.24      0.61 o 
  -5   1  12       29.50       29.78      0.92 o 
  -4   1  12       98.47       93.51      1.80 o 
  -3   1  12        9.36        7.34      0.55 o 
  -2   1  12      144.81      164.28      2.88 o 
  -1   1  12      132.49      148.65      2.98 o 
   0   1  12      166.68      175.38      3.04 o 
   1   1  12      290.66      315.09      6.85 o 
   2   1  12       44.89       60.45      2.02 o 
   3   1  12       27.88       28.17      1.01 o 
   4   1  12       95.47       94.95      2.09 o 
   5   1  12       29.68       40.41      1.42 o 
   6   1  12       42.23       34.68      1.45 o 
   7   1  12       55.20       55.33      2.18 o 
   8   1  12       10.88        6.49      0.98 o 
   9   1  12       62.04       63.30      2.46 o 
  10   1  12       21.13       15.54      1.19 o 
  11   1  12       35.25       33.04      2.51 o 
  12   1  12       10.07       10.79      2.02 o 
 -15   2  12       18.97       20.30      2.15 o 
 -14   2  12        1.81        2.13      1.43 o 
 -13   2  12       57.21       60.65      4.09 o 
 -12   2  12       39.58       40.25      2.14 o 
 -11   2  12       27.79       26.91      1.52 o 
 -10   2  12        7.81        8.70      0.91 o 
  -9   2  12       14.02       13.08      0.98 o 
  -8   2  12       20.54       16.74      0.89 o 
  -7   2  12      115.10      106.75      2.29 o 
  -6   2  12      100.48       97.90      2.14 o 
  -5   2  12      509.91      479.09      7.75 o 
  -4   2  12       80.49       96.68      2.01 o 
  -3   2  12      181.47      171.33      3.16 o 
  -2   2  12       32.96       34.91      1.18 o 
  -1   2  12        0.00       -0.54      0.54 o 
   0   2  12       83.79       85.79      2.67 o 
   1   2  12      485.85      488.10     17.06 o 
   2   2  12      435.70      447.58     16.45 o 
   3   2  12       51.48       47.51      2.14 o 
   4   2  12      833.03      871.74     32.72 o 
   5   2  12      118.14      125.72      4.93 o 
   6   2  12       21.39       20.89      1.97 o 
   7   2  12       25.24       17.67      1.48 o 
   8   2  12        3.80        1.46      0.95 o 
   9   2  12        5.66        5.60      1.25 o 
  10   2  12        8.09        5.39      1.32 o 
  11   2  12       38.12       38.63      2.48 o 
  12   2  12        1.20       -0.20      1.61 o 
 -14   3  12        0.13        2.71      2.82 o 
 -13   3  12       26.02       30.07      2.99 o 
 -12   3  12        3.17        6.73      1.86 o 
 -11   3  12        0.08       -0.77      1.19 o 
 -10   3  12       23.60       30.99      2.33 o 
  -9   3  12        0.49        0.97      0.91 o 
  -8   3  12       19.83       37.93      2.68 o 
  -7   3  12       95.53       92.13      3.15 o 
  -6   3  12       72.17       95.03      3.61 o 
  -5   3  12      299.37      269.33      6.18 o 
  -4   3  12      534.96      489.54     10.63 o 
  -3   3  12        0.39       74.31      6.03 o 
  -2   3  12       78.67       62.24      2.28 o 
  -1   3  12       74.88       61.85      2.51 o 
   0   3  12      303.89      281.55      8.48 o 
   1   3  12      623.04      610.89     19.18 o 
   2   3  12        7.72       27.52      2.15 o 
   3   3  12      156.47      161.02      6.95 o 
   4   3  12      327.36      344.82     16.70 o 
   5   3  12      121.98      123.78      9.23 o 
   6   3  12      187.71      218.90     12.77 o 
   7   3  12      179.44      184.62      8.68 o 
   8   3  12      120.82      121.30      8.96 o 
   9   3  12      117.12      105.38     11.29 o 
  10   3  12        5.08        6.74      4.38 o 
  11   3  12        7.68        7.59      2.92 o 
 -12   4  12        5.90       12.54      2.12 o 
 -11   4  12        0.48        1.09      1.08 o 
 -10   4  12       13.42       18.54      1.63 o 
  -9   4  12        4.49        1.17      1.07 o 
  -8   4  12      130.09      155.52      5.34 o 
  -7   4  12        9.48       11.60      1.35 o 
  -6   4  12      117.52      122.82      3.77 o 
  -5   4  12        5.28        4.59      1.06 o 
  -4   4  12      125.29      101.14      2.81 o 
  -3   4  12       10.54        7.37      1.54 o 
  -2   4  12        0.37        1.97      0.82 o 
  -1   4  12       18.46       21.58      1.43 o 
   0   4  12       27.54       27.67      1.61 o 
   1   4  12       92.05       73.84      2.62 o 
   2   4  12       55.38       61.81      2.46 o 
   3   4  12        7.71        6.46      1.10 o 
   4   4  12       17.88       17.54      1.51 o 
   5   4  12      127.58      135.75      5.72 o 
   6   4  12       10.79       15.90      1.70 o 
   7   4  12       26.24       23.84      2.01 o 
   8   4  12       24.30       20.92      2.37 o 
   9   4  12       84.64       99.31      9.06 o 
  -9   5  12       52.76       58.88      4.34 o 
  -8   5  12       32.37       40.04      5.16 o 
  -7   5  12       14.15       14.23      2.33 o 
  -6   5  12        2.43        3.71      1.65 o 
  -5   5  12       26.88       34.45      2.76 o 
  -4   5  12        4.24        5.10      1.32 o 
  -3   5  12        3.09        3.77      2.04 o 
  -2   5  12       27.80       28.14      2.27 o 
  -1   5  12       45.20       39.58      2.70 o 
   0   5  12       34.42       45.46      2.85 o 
   1   5  12       39.63       47.64      2.96 o 
   2   5  12       18.34       26.59      2.38 o 
   3   5  12        5.32       10.67      1.84 o 
   4   5  12        7.75       12.74      2.59 o 
   5   5  12       10.20       12.05      2.74 o 
   6   5  12        8.28        8.86      2.68 o 
 -15   1  13       16.58       16.43      2.04 o 
 -14   1  13       10.99       10.12      1.58 o 
 -13   1  13        3.60        4.17      1.13 o 
 -12   1  13      313.98      333.03      7.51 o 
 -11   1  13      250.64      262.32      5.66 o 
 -10   1  13       18.86       17.75      1.21 o 
  -9   1  13      192.39      187.10      3.97 o 
  -8   1  13       21.81       22.47      1.07 o 
  -7   1  13      303.90      294.39      5.31 o 
  -6   1  13       44.80       38.35      1.21 o 
  -5   1  13        0.72       -0.38      0.38 o 
  -4   1  13        3.78        3.33      0.50 o 
  -3   1  13        0.06       -0.28      0.41 o 
  -2   1  13        0.26        0.95      0.44 o 
  -1   1  13      150.93      145.87      4.56 o 
   0   1  13        2.27        1.58      0.44 o 
   1   1  13      101.67      101.85      2.63 o 
   2   1  13       17.18       20.65      0.89 o 
   3   1  13      327.37      337.60      5.67 o 
   4   1  13      309.41      328.57      5.65 o 
   5   1  13       96.21       90.86      2.06 o 
   6   1  13        0.17       -0.55      0.55 o 
   7   1  13        6.93        4.83      0.82 o 
   8   1  13        2.79        2.34      0.79 o 
   9   1  13        1.87        0.42      0.76 o 
  10   1  13      275.71      287.32      9.02 o 
  11   1  13       20.17       22.07      3.20 o 
  12   1  13       28.27       28.38      2.81 o 
 -15   2  13        3.12        2.71      2.11 o 
 -14   2  13      110.50      127.80      5.28 o 
 -13   2  13       69.69       67.22      5.22 o 
 -12   2  13      142.83      152.14      5.00 o 
 -11   2  13       72.92       76.11      2.59 o 
 -10   2  13       15.80       14.16      1.07 o 
  -9   2  13        5.75        6.14      1.39 o 
  -8   2  13      188.50      189.30      3.69 o 
  -7   2  13       58.04       54.46      1.65 o 
  -6   2  13       33.83       34.78      1.29 o 
  -5   2  13       87.37       82.23      1.94 o 
  -4   2  13       24.41       21.67      0.99 o 
  -3   2  13      139.56      129.56      2.74 o 
  -2   2  13      138.91      128.34      3.91 o 
  -1   2  13       80.39       74.25      2.00 o 
   0   2  13      708.01      714.26     26.07 o 
   1   2  13     1406.67     1496.17     37.01 o 
   2   2  13       93.64       96.92      3.08 o 
   3   2  13      103.61      108.73      4.48 o 
   4   2  13       43.26       49.61      2.33 o 
   5   2  13       21.29       22.99      1.29 o 
   6   2  13      514.15      502.18     27.86 o 
   7   2  13       52.28       55.51      3.35 o 
   8   2  13       48.31       48.03      2.93 o 
   9   2  13       10.73        8.73      1.36 o 
  10   2  13        8.57        3.90      1.47 o 
  11   2  13       59.19       68.02      3.97 o 
 -13   3  13        2.92        3.69      1.83 o 
 -12   3  13       52.98       58.33      5.22 o 
 -11   3  13        0.37        1.15      1.51 o 
 -10   3  13        0.15        1.59      1.28 o 
  -9   3  13        0.65       -0.08      0.92 o 
  -8   3  13       69.08       65.22      2.69 o 
  -7   3  13       39.50       36.00      2.03 o 
  -6   3  13      305.72      291.46      7.33 o 
  -5   3  13       95.39       82.37      2.70 o 
  -4   3  13       62.68       50.46      1.99 o 
  -3   3  13       30.50       25.08      1.55 o 
  -2   3  13       20.17       18.12      1.37 o 
  -1   3  13       76.33       55.18      2.28 o 
   0   3  13       61.13       57.93      2.61 o 
   1   3  13      157.33      138.36      5.45 o 
   2   3  13       38.48       36.92      1.94 o 
   3   3  13       73.15       72.79      2.79 o 
   4   3  13       71.13       74.73      3.61 o 
   5   3  13      188.27      187.70      9.95 o 
   6   3  13      149.96      151.93      9.08 o 
   7   3  13       12.66       15.39      1.59 o 
   8   3  13       36.28       34.50      3.06 o 
   9   3  13       30.24       26.96      6.91 o 
  10   3  13       41.82       41.87      7.98 o 
 -12   4  13        0.09       -2.53      2.92 o 
 -11   4  13        5.49        6.39      1.82 o 
 -10   4  13       36.08       45.70      2.40 o 
  -9   4  13      174.37      184.45      5.33 o 
  -8   4  13      264.54      279.18      7.22 o 
  -7   4  13       66.66       55.15      2.83 o 
  -6   4  13        1.11        1.43      1.01 o 
  -5   4  13       48.04       35.18      1.98 o 
  -4   4  13        7.00        8.49      1.11 o 
  -3   4  13        3.94        1.77      0.91 o 
  -2   4  13        0.07        0.03      0.86 o 
  -1   4  13        0.01       -0.26      0.84 o 
   0   4  13       69.06       65.17      3.05 o 
   1   4  13       20.35       17.34      1.45 o 
   2   4  13       15.99       13.65      1.38 o 
   3   4  13       91.33       92.13      3.17 o 
   4   4  13       27.94       28.81      1.85 o 
   5   4  13        0.01       -0.94      0.94 o 
   6   4  13       47.78       57.98      5.52 o 
   7   4  13       59.78       51.37      3.54 o 
   8   4  13        8.15        3.18      2.08 o 
  -8   5  13       82.33       86.07      5.28 o 
  -7   5  13        0.00        0.47      1.58 o 
  -6   5  13       63.01       70.02      5.84 o 
  -5   5  13      129.46      146.99      5.27 o 
  -4   5  13       70.64       68.57      3.45 o 
  -3   5  13        0.41        1.58      1.48 o 
  -2   5  13        6.01        2.96      1.52 o 
  -1   5  13       14.07       19.92      2.09 o 
   0   5  13       46.37       42.98      3.96 o 
   1   5  13       59.95       68.44      3.67 o 
   2   5  13       23.51       29.69      2.54 o 
   3   5  13       27.81       26.60      2.44 o 
   4   5  13       25.87       22.70      3.35 o 
   5   5  13        0.91        0.60      2.19 o 
 -15   0  14       49.33       51.36      5.45 o 
 -14   0  14       12.80       11.48      2.92 o 
 -13   0  14      133.12      155.97      7.26 o 
 -12   0  14       56.27       54.54      3.90 o 
 -11   0  14      224.15      244.81      9.88 o 
 -10   0  14       18.39       19.30      2.12 o 
  -9   0  14      261.91      259.32      7.30 o 
  -8   0  14      280.94      279.24      6.36 o 
  -7   0  14      200.99      287.82      6.46 o 
  -6   0  14      111.53      107.81      2.75 o 
  -5   0  14      147.80      186.67      4.97 o 
  -4   0  14       28.73       32.90      1.73 o 
  -3   0  14        1.42        2.80      0.79 o 
  -2   0  14       60.07       53.87      2.18 o 
  -1   0  14      202.81      238.73      5.34 o 
   0   0  14      201.96      212.10      4.88 o 
   1   0  14       34.55       45.04      1.88 o 
   2   0  14       98.88      101.01      2.66 o 
   4   0  14       21.20       18.86      1.17 o 
   5   0  14      588.85      621.83     13.99 o 
   6   0  14      325.39      314.06      8.86 o 
   7   0  14        3.88        4.71      1.02 o 
   8   0  14        0.01        0.65      1.29 o 
   9   0  14       68.12       64.12      3.72 o 
  10   0  14      144.24      183.22     19.55 o 
  11   0  14       20.48       30.92      4.12 o 
 -15   1  14       16.03       20.33      2.21 o 
 -14   1  14        7.09        9.47      1.75 o 
 -13   1  14        7.62       11.03      1.64 o 
 -12   1  14      174.64      182.55      4.73 o 
 -11   1  14      378.83      397.45      8.07 o 
 -10   1  14       23.54       22.41      1.36 o 
  -9   1  14       46.73       48.71      1.86 o 
  -8   1  14       96.44       99.42      2.37 o 
  -7   1  14       16.12       16.68      0.95 o 
  -6   1  14        0.03        0.11      0.52 o 
  -5   1  14        0.44        0.51      0.47 o 
  -4   1  14       47.04       44.15      1.29 o 
  -3   1  14        5.81       17.06      1.49 o 
  -2   1  14      438.19      419.40      6.86 o 
  -1   1  14      472.04      525.92     14.24 o 
   0   1  14      175.59      185.20      4.52 o 
   1   1  14      173.03      189.72      4.17 o 
   2   1  14        1.65        2.05      0.54 o 
   3   1  14      161.73      164.07      3.84 o 
   4   1  14        4.61        6.29      0.71 o 
   5   1  14      234.50      235.98      5.10 o 
   6   1  14      123.43      112.72      2.73 o 
   7   1  14       78.36       83.67      2.48 o 
   8   1  14        3.28        3.44      0.85 o 
   9   1  14        8.57        6.88      1.16 o 
  10   1  14       33.81       30.80      2.29 o 
  11   1  14       58.27       63.95      4.41 o 
 -14   2  14        6.75        5.72      1.56 o 
 -13   2  14       17.42       15.13      2.39 o 
 -12   2  14        2.10        1.32      1.02 o 
 -11   2  14        7.36        8.41      1.09 o 
 -10   2  14        0.21        0.24      0.71 o 
  -9   2  14        0.03        8.63      1.74 o 
  -8   2  14      290.88      278.28      5.76 o 
  -7   2  14      131.47      131.86      2.76 o 
  -6   2  14       44.89       43.73      1.62 o 
  -5   2  14        0.30        1.40      0.61 o 
  -4   2  14        0.19       -0.01      0.57 o 
  -2   2  14        9.49       11.00      1.05 o 
  -1   2  14       31.67       26.20      1.57 o 
   0   2  14        0.88        1.17      0.57 o 
   1   2  14        1.88        5.33      0.82 o 
   2   2  14       63.86       65.59      2.64 o 
   3   2  14       95.56       96.76      3.10 o 
   4   2  14        3.27        3.95      0.76 o 
   5   2  14      237.66      250.88     11.01 o 
   6   2  14       19.56       18.80      2.08 o 
   7   2  14        8.30       13.18      1.39 o 
   8   2  14        5.91        6.64      1.36 o 
   9   2  14       94.00      100.73     12.12 o 
  10   2  14        2.75        0.38      1.70 o 
 -13   3  14       14.32       20.55      2.65 o 
 -12   3  14        9.77       11.23      2.24 o 
 -11   3  14        7.84        6.48      1.91 o 
 -10   3  14       18.71       17.37      2.23 o 
  -9   3  14        7.85        9.08      1.27 o 
  -8   3  14      121.02      122.21      3.93 o 
  -7   3  14       44.83       37.39      2.08 o 
  -6   3  14       79.08       67.84      2.74 o 
  -5   3  14      333.72      313.78      6.64 o 
  -4   3  14      258.27      232.59      5.19 o 
  -3   3  14       67.54       57.57      2.37 o 
  -2   3  14       30.42       24.29      1.58 o 
  -1   3  14       91.17       91.16      2.96 o 
   0   3  14       55.91       53.15      2.36 o 
   1   3  14       48.70       41.00      2.07 o 
   2   3  14       44.14       45.05      2.20 o 
   3   3  14        0.06        1.65      0.97 o 
   4   3  14       12.13       12.32      1.40 o 
   5   3  14       67.58       72.24      4.35 o 
   6   3  14      141.04      156.89     10.14 o 
   7   3  14       32.83       41.83      3.57 o 
   8   3  14        1.39        2.20      2.43 o 
   9   3  14       23.98       18.58      2.98 o 
 -11   4  14       12.01       24.91      4.77 o 
 -10   4  14       20.59       15.60      2.20 o 
  -9   4  14        4.96        5.17      1.29 o 
  -8   4  14      175.90      179.35      5.22 o 
  -7   4  14      135.62      145.38      6.18 o 
  -6   4  14       37.91       42.94      2.31 o 
  -5   4  14       61.31       61.74      2.47 o 
  -4   4  14       10.02        9.06      1.18 o 
  -3   4  14       86.81       92.08      3.73 o 
  -2   4  14        3.40        4.17      1.05 o 
  -1   4  14       12.61       13.73      1.34 o 
   0   4  14       17.74       15.80      1.42 o 
   1   4  14       12.24       11.06      1.33 o 
   2   4  14       12.25       10.98      1.34 o 
   3   4  14      109.03      116.03      4.60 o 
   4   4  14        8.83        5.56      1.31 o 
   5   4  14      301.43      319.68      8.61 o 
   6   4  14      144.41      149.79     10.27 o 
   7   4  14      305.04      333.58     22.89 o 
  -7   5  14        1.17       -0.41      1.82 o 
  -6   5  14        1.19        1.01      1.49 o 
  -5   5  14       23.82       20.98      2.29 o 
  -4   5  14       11.52       17.85      2.52 o 
  -3   5  14       23.10       25.91      2.90 o 
  -2   5  14        1.17        0.25      1.36 o 
  -1   5  14       44.58       34.92      2.68 o 
   0   5  14       17.65       18.66      2.14 o 
   1   5  14        0.66        6.83      1.66 o 
   2   5  14       65.87       69.42      4.35 o 
   3   5  14        4.91        4.66      1.86 o 
 -14   1  15       22.89       27.45      2.43 o 
 -13   1  15       37.05       39.01      2.49 o 
 -12   1  15        0.01        0.00      0.96 o 
 -11   1  15       90.15       94.60      2.84 o 
 -10   1  15       17.13       16.79      1.27 o 
  -9   1  15       93.61       96.46      2.73 o 
  -8   1  15       69.09       63.45      1.97 o 
  -7   1  15       67.70       64.13      1.93 o 
  -6   1  15      300.38      296.65      5.43 o 
  -5   1  15       80.62       74.91      1.81 o 
  -4   1  15      124.56      113.53      2.74 o 
  -3   1  15       70.16       62.85      1.73 o 
  -2   1  15      255.41      247.24      5.59 o 
  -1   1  15      123.41      114.96      2.57 o 
   0   1  15       93.93       87.36      2.29 o 
   1   1  15       45.34       34.93      1.38 o 
   2   1  15      218.78      228.64      5.63 o 
   3   1  15      136.54      132.05      2.97 o 
   4   1  15      250.87      263.42      5.04 o 
   5   1  15       98.64       93.19      2.28 o 
   6   1  15       39.09       37.11      1.94 o 
   7   1  15        3.16        2.70      0.79 o 
   8   1  15       52.58       47.40      2.49 o 
   9   1  15       41.58       31.94      1.70 o 
  10   1  15        7.53        3.82      2.16 o 
 -14   2  15       41.62       50.62      3.15 o 
 -13   2  15       10.69       10.68      1.54 o 
 -12   2  15        1.26       -0.07      0.87 o 
 -11   2  15        7.10        8.08      1.07 o 
 -10   2  15        2.23        0.28      0.79 o 
  -9   2  15        7.15        8.44      1.15 o 
  -8   2  15       51.12       46.99      1.98 o 
  -7   2  15      105.09       98.12      2.74 o 
  -6   2  15       47.91       39.63      1.70 o 
  -5   2  15        3.39        3.34      0.79 o 
  -4   2  15        1.16        0.09      0.67 o 
  -3   2  15       10.74       10.57      1.08 o 
  -2   2  15      607.14      564.34     13.14 o 
  -1   2  15      586.19      596.41     14.20 o 
   0   2  15        8.15        6.23      0.81 o 
   1   2  15        0.13       -0.50      0.50 o 
   2   2  15       32.24       29.25      1.22 o 
   3   2  15        0.65        0.26      0.61 o 
   4   2  15        2.63        2.35      0.75 o 
   5   2  15       28.62       25.53      2.56 o 
   6   2  15        2.98        2.02      0.96 o 
   7   2  15       74.66       77.41      4.90 o 
   8   2  15        3.38        1.36      1.22 o 
   9   2  15       28.91       22.26      2.48 o 
 -12   3  15        7.27        4.36      1.92 o 
 -11   3  15       50.63       63.97      4.18 o 
 -10   3  15       21.52       24.07      2.68 o 
  -9   3  15        1.08        1.31      1.21 o 
  -8   3  15       10.60       11.34      1.49 o 
  -7   3  15        8.14        7.40      1.42 o 
  -6   3  15       11.16        6.97      1.14 o 
  -5   3  15      240.66      202.98      4.76 o 
  -4   3  15       52.66       46.71      2.19 o 
  -3   3  15       49.04       62.95      4.18 o 
  -2   3  15       14.46       12.13      1.35 o 
  -1   3  15       29.48       23.94      2.22 o 
   0   3  15       88.77       76.97      2.82 o 
   1   3  15       12.05       10.69      1.32 o 
   2   3  15      149.39      141.83      8.93 o 
   3   3  15       52.65       50.10      2.57 o 
   4   3  15        0.29        0.72      1.04 o 
   5   3  15        9.01        5.21      1.38 o 
   6   3  15        0.39        0.74      1.71 o 
   7   3  15        1.26        2.09      2.15 o 
   8   3  15        0.54        3.02      2.24 o 
 -10   4  15       48.29       53.49      4.33 o 
  -9   4  15       69.66       78.79      4.30 o 
  -8   4  15       34.49       39.07      2.72 o 
  -7   4  15      101.06      102.36      3.67 o 
  -6   4  15      121.03       98.87      3.31 o 
  -5   4  15        0.29       -0.97      1.19 o 
  -4   4  15       15.01       12.71      1.48 o 
  -3   4  15        3.36        0.06      0.96 o 
  -2   4  15        0.00       -0.82      0.93 o 
  -1   4  15       13.28        7.24      1.26 o 
   0   4  15       17.33       18.95      1.97 o 
   1   4  15       26.57       33.32      2.01 o 
   2   4  15      215.55      207.74      5.49 o 
   3   4  15       38.50       35.74      2.12 o 
   4   4  15       47.17       43.92      4.44 o 
   5   4  15       44.94       45.91      3.57 o 
   6   4  15       34.06       32.90      5.78 o 
  -6   5  15       13.00       16.92      2.26 o 
  -5   5  15        1.50       -0.41      1.68 o 
  -4   5  15        0.01       -1.66      1.68 o 
  -3   5  15       62.10       68.75      4.85 o 
  -2   5  15       45.84       49.07      4.26 o 
  -1   5  15       25.05       28.44      2.90 o 
   0   5  15       21.16       19.62      2.62 o 
   1   5  15        6.87        4.38      2.34 o 
 -14   0  16      818.11      969.56     46.69 o 
 -13   0  16      235.15      255.62     14.40 o 
 -12   0  16       38.29       65.58      6.42 o 
 -11   0  16       72.91       80.46      4.65 o 
 -10   0  16       29.75       32.00      2.94 o 
  -9   0  16      125.04      121.04      4.71 o 
  -8   0  16       11.63       20.16      1.63 o 
  -7   0  16        3.42        3.64      0.96 o 
  -6   0  16       57.32       75.62      2.78 o 
  -5   0  16      107.07       95.08      3.51 o 
  -4   0  16       74.40       62.35      2.77 o 
  -3   0  16      492.84      445.34     11.67 o 
  -2   0  16      166.87      159.60      4.53 o 
  -1   0  16        7.18        3.88      1.03 o 
   0   0  16        8.10        8.13      1.14 o 
   1   0  16      463.43      457.91     12.95 o 
   2   0  16      625.00      664.61     17.04 o 
   3   0  16      536.99      529.32     14.00 o 
   4   0  16       83.31      101.74      3.62 o 
   5   0  16       89.50       85.72      4.11 o 
   6   0  16        0.12       -0.25      1.23 o 
   7   0  16        0.67        0.35      1.33 o 
   8   0  16       52.92       74.55      5.23 o 
   9   0  16        3.35        3.91      2.40 o 
 -14   1  16        2.43       12.00      2.66 o 
 -13   1  16        0.49       -1.24      1.24 o 
 -12   1  16       32.74       38.06      2.25 o 
 -11   1  16        0.90        0.74      0.94 o 
 -10   1  16        4.24        7.03      1.09 o 
  -9   1  16       79.33       80.37      2.52 o 
  -8   1  16        0.12        0.31      0.68 o 
  -7   1  16      324.09      315.88      6.13 o 
  -6   1  16        5.28        6.55      0.82 o 
  -5   1  16        5.01        4.40      0.73 o 
  -4   1  16        1.64        3.02      0.64 o 
  -3   1  16      137.65      126.04      2.81 o 
  -2   1  16      188.43      180.25      3.59 o 
  -1   1  16      526.01      525.17     13.69 o 
   0   1  16       47.58       49.08      1.82 o 
   1   1  16       14.25       12.48      0.93 o 
   2   1  16       49.14       53.03      2.28 o 
   3   1  16      514.02      538.72      9.63 o 
   4   1  16       91.72       97.26      2.53 o 
   5   1  16       34.64       34.68      1.54 o 
   6   1  16        0.94        1.94      0.79 o 
   7   1  16        9.26        9.68      1.03 o 
   8   1  16       44.72       34.67      1.75 o 
   9   1  16      166.30      201.77      6.09 o 
 -13   2  16        4.09        3.28      1.43 o 
 -12   2  16        0.22        1.17      1.02 o 
 -11   2  16       11.73       11.03      1.21 o 
 -10   2  16        0.02        7.30      1.93 o 
  -9   2  16       26.66       25.17      1.67 o 
  -8   2  16      146.96      157.35      5.09 o 
  -7   2  16        1.69        2.57      0.81 o 
  -6   2  16      174.52      166.07      3.98 o 
  -5   2  16        3.89        3.39      0.85 o 
  -4   2  16       20.72       19.09      1.25 o 
  -3   2  16        7.11        5.77      0.89 o 
  -2   2  16        0.04        2.41      0.81 o 
  -1   2  16      168.41      155.60      6.64 o 
   0   2  16      106.15       95.72      3.85 o 
   1   2  16        1.69        2.49      0.63 o 
   2   2  16       18.21       17.35      1.20 o 
   3   2  16       27.99       30.07      1.40 o 
   4   2  16       14.50       14.76      1.27 o 
   5   2  16        0.05       -0.74      0.74 o 
   6   2  16        0.19        2.94      1.03 o 
   7   2  16       93.49       86.26      7.91 o 
   8   2  16        1.36       -0.70      1.28 o 
 -11   3  16        5.68        8.10      2.49 o 
 -10   3  16       22.85       31.83      3.03 o 
  -9   3  16        2.62        4.08      1.74 o 
  -8   3  16        3.32        6.20      1.34 o 
  -7   3  16        0.02       -0.27      1.12 o 
  -6   3  16       89.04       78.45      3.87 o 
  -5   3  16       16.33       16.54      1.57 o 
  -4   3  16      119.50      122.29      4.58 o 
  -3   3  16       35.11       28.61      1.78 o 
  -2   3  16      135.47      124.34      3.70 o 
  -1   3  16        0.03       -1.03      1.03 o 
   0   3  16      174.26      159.41      5.09 o 
   1   3  16       26.08       22.54      1.72 o 
   2   3  16      122.30      107.26      5.32 o 
   3   3  16       55.71       48.49      3.18 o 
   4   3  16      608.31      620.53     39.30 o 
   5   3  16       52.21       51.94      3.96 o 
   6   3  16        8.91        9.73      2.02 o 
   7   3  16       11.90        6.59      5.06 o 
  -9   4  16       15.20       11.57      2.60 o 
  -8   4  16        5.90        6.97      2.27 o 
  -7   4  16      148.26      170.17      5.87 o 
  -6   4  16       10.86       12.11      1.42 o 
  -5   4  16      158.88      170.55      5.07 o 
  -4   4  16       43.38       42.12      2.37 o 
  -3   4  16        2.15       -1.02      1.02 o 
  -2   4  16       36.33       32.92      2.01 o 
  -1   4  16       31.95       31.05      2.03 o 
   0   4  16       53.95       60.96      2.72 o 
   1   4  16       14.41       15.37      1.60 o 
   2   4  16       83.53       76.14      4.22 o 
   3   4  16      195.02      179.78      8.16 o 
   4   4  16       32.38       36.75      2.98 o 
   5   4  16        1.08        0.58      2.33 o 
 -13   1  17       32.71       32.08      2.62 o 
 -12   1  17        4.09        3.67      2.47 o 
 -11   1  17        4.50        3.86      1.11 o 
 -10   1  17      124.32      134.17      3.54 o 
  -9   1  17      259.35      270.33      5.92 o 
  -8   1  17       30.66       30.83      1.60 o 
  -7   1  17       14.06       13.05      1.66 o 
  -6   1  17       11.96       10.94      0.98 o 
  -5   1  17        7.75        6.33      0.88 o 
  -4   1  17       52.95       47.02      1.59 o 
  -3   1  17       46.21       40.70      1.49 o 
  -2   1  17       33.83       31.22      1.30 o 
  -1   1  17      193.95      184.78      5.10 o 
   0   1  17      255.00      252.25      6.28 o 
   1   1  17        3.70        1.45      0.84 o 
   2   1  17       66.68       64.04      1.96 o 
   3   1  17        8.80        6.64      0.88 o 
   4   1  17        0.32       -0.41      0.68 o 
   5   1  17      101.30      100.10      2.65 o 
   6   1  17       22.95       25.15      1.86 o 
   7   1  17        0.06       -0.76      0.85 o 
   8   1  17        0.38       -1.01      1.20 o 
 -12   2  17        0.04        0.69      1.60 o 
 -11   2  17       27.27       31.12      2.18 o 
 -10   2  17       26.39       29.27      2.08 o 
  -9   2  17       34.45       36.60      2.27 o 
  -8   2  17        3.58        4.60      1.10 o 
  -7   2  17      339.87      350.02      7.24 o 
  -6   2  17       59.10       56.04      1.93 o 
  -5   2  17       44.57       43.44      2.25 o 
  -4   2  17       34.27       32.48      1.62 o 
  -3   2  17       51.82       47.81      1.97 o 
  -2   2  17       12.96       14.57      1.19 o 
  -1   2  17      151.00      149.81      4.49 o 
   0   2  17        0.16        0.75      0.78 o 
   1   2  17       63.86       62.13      2.07 o 
   2   2  17       39.15       36.11      1.53 o 
   3   2  17       10.13        8.27      0.95 o 
   4   2  17       73.69       77.96      4.45 o 
   5   2  17        9.42       13.38      1.28 o 
   6   2  17        4.23        2.77      1.05 o 
   7   2  17        4.44        4.53      1.74 o 
 -11   3  17        0.75        3.70      3.11 o 
 -10   3  17       16.50       16.61      2.42 o 
  -9   3  17        0.00        0.49      1.60 o 
  -8   3  17        2.94        1.67      1.60 o 
  -7   3  17        2.63        2.98      1.29 o 
  -6   3  17        0.81        0.76      1.29 o 
  -5   3  17       14.03       14.81      2.11 o 
  -4   3  17      146.29      127.91      4.13 o 
  -3   3  17        1.80       -0.15      1.01 o 
  -2   3  17        0.02       -0.94      0.94 o 
  -1   3  17       53.32       45.56      2.61 o 
   0   3  17       21.55       15.64      1.65 o 
   1   3  17      118.97      110.17      5.22 o 
   2   3  17       15.23       13.18      1.64 o 
   3   3  17      172.03      163.28     14.52 o 
   4   3  17       10.05       13.21      2.65 o 
   5   3  17       65.14       82.52      7.94 o 
   6   3  17        9.35        8.57      2.80 o 
  -8   4  17        1.65        3.50      2.06 o 
  -7   4  17        9.84        9.73      2.72 o 
  -6   4  17        0.00        0.35      2.14 o 
  -5   4  17       13.50       11.83      2.46 o 
  -4   4  17        0.00       -1.23      1.46 o 
  -3   4  17        4.22        1.36      1.57 o 
  -2   4  17        0.79       -0.29      1.34 o 
  -1   4  17       42.82       44.63      2.92 o 
   0   4  17      100.82      102.91      7.33 o 
   1   4  17        9.19       11.39      2.14 o 
   2   4  17       17.77       19.20      2.98 o 
   3   4  17       86.74       90.65      5.98 o 
 -12   0  18      109.87      119.64      8.36 o 
 -11   0  18       10.20       11.87      2.92 o 
 -10   0  18        8.62        9.92      2.72 o 
  -9   0  18      146.07      172.70      6.24 o 
  -8   0  18      124.44      128.79      5.05 o 
  -7   0  18       67.01       68.10      3.37 o 
  -6   0  18       30.63       28.80      2.25 o 
  -5   0  18      171.20      185.83      6.55 o 
  -4   0  18      573.45      538.83     16.04 o 
  -3   0  18      759.90      704.10     17.94 o 
  -2   0  18       69.86       65.22      3.15 o 
  -1   0  18      306.54      301.73      9.83 o 
   0   0  18      332.55      317.84     10.24 o 
   1   0  18      259.19      256.17      8.56 o 
   2   0  18      464.26      461.34     14.20 o 
   3   0  18      440.29      456.74     16.92 o 
   4   0  18      252.62      244.85      8.52 o 
   5   0  18       57.83       59.45      5.25 o 
   6   0  18       95.60      117.50      8.66 o 
   7   0  18        4.82        3.50      3.70 o 
 -12   1  18        0.06        0.56      1.37 o 
 -11   1  18       12.70       14.77      2.85 o 
 -10   1  18        4.63        5.21      1.39 o 
  -9   1  18       13.52       15.44      1.30 o 
  -8   1  18        0.01       -0.63      1.17 o 
  -7   1  18       81.50       73.77      2.29 o 
  -6   1  18       35.55       32.91      1.68 o 
  -5   1  18       24.21       47.12      2.52 o 
  -4   1  18      144.28      130.34      3.16 o 
  -3   1  18       94.02       98.09      3.15 o 
  -2   1  18       22.01       20.27      1.12 o 
  -1   1  18        5.23        6.62      0.80 o 
   0   1  18       53.25       45.87      2.14 o 
   1   1  18        0.72       -0.75      0.75 o 
   2   1  18        1.50       -0.67      0.67 o 
   3   1  18        0.15        1.28      0.75 o 
   4   1  18      150.71      146.53      3.38 o 
   5   1  18        4.84        6.71      0.95 o 
   6   1  18        3.99        2.63      1.20 o 
   7   1  18       81.25       85.98      7.66 o 
 -11   2  18       11.45       13.38      1.90 o 
 -10   2  18       54.41       62.04      2.99 o 
  -9   2  18       27.16       30.14      2.11 o 
  -8   2  18       58.67       59.57      2.82 o 
  -7   2  18      190.18      183.75      4.82 o 
  -6   2  18        0.79        1.02      0.76 o 
  -5   2  18       10.35        9.88      0.98 o 
  -4   2  18        3.12        2.33      1.09 o 
  -3   2  18      101.87       96.95      3.43 o 
  -2   2  18       21.32       17.45      1.31 o 
  -1   2  18        0.49        1.01      0.76 o 
   0   2  18       54.39       50.87      2.93 o 
   1   2  18       23.78       22.98      1.62 o 
   2   2  18       14.61       15.02      1.21 o 
   3   2  18        0.82       -0.73      0.73 o 
   4   2  18        0.21        0.00      0.84 o 
   5   2  18        0.03        0.81      1.03 o 
   6   2  18        8.48        9.94      2.06 o 
  -9   3  18        2.55        1.14      4.86 o 
  -8   3  18        3.59        1.92      2.05 o 
  -7   3  18       13.39       11.42      2.20 o 
  -6   3  18        0.01        1.65      1.63 o 
  -5   3  18        0.21        0.51      1.53 o 
  -4   3  18       47.18       40.65      2.39 o 
  -3   3  18       61.38       57.95      2.82 o 
  -2   3  18        0.03       -0.04      1.10 o 
  -1   3  18       19.50       12.63      1.59 o 
   0   3  18        6.84        6.07      1.61 o 
   1   3  18        0.71        6.67      2.05 o 
   2   3  18        3.12        2.18      1.45 o 
   3   3  18        2.18        1.23      2.14 o 
   4   3  18        6.86        7.76      7.39 o 
  -5   4  18      139.90      151.22     17.80 o 
  -4   4  18        1.20       -1.04      1.91 o 
  -3   4  18        0.34       -0.72      1.99 o 
  -2   4  18       12.93       10.87      2.57 o 
  -1   4  18       17.43       23.98      2.88 o 
   0   4  18       11.02       10.80      3.50 o 
 -11   1  19        6.22        5.44      1.56 o 
 -10   1  19       52.41       59.27      2.97 o 
  -9   1  19        0.20       -0.17      1.02 o 
  -8   1  19      300.02      301.16      6.50 o 
  -7   1  19       23.20       21.97      1.40 o 
  -6   1  19       64.29       61.58      2.34 o 
  -5   1  19       47.66       42.13      1.78 o 
  -4   1  19      143.13      129.20      3.23 o 
  -3   1  19      123.83      112.24      2.97 o 
  -2   1  19      120.53      109.29      2.68 o 
  -1   1  19       14.22        9.12      0.95 o 
   0   1  19       42.27       38.16      1.58 o 
   1   1  19      196.57      190.32      4.42 o 
   2   1  19       39.99       32.98      1.78 o 
   3   1  19        0.10       -0.73      0.73 o 
   4   1  19        9.05        8.56      1.34 o 
   5   1  19       44.28       41.12      4.61 o 
   6   1  19        9.14        8.52      2.00 o 
 -10   2  19       18.98       20.33      2.16 o 
  -9   2  19       23.34       31.47      2.22 o 
  -8   2  19        9.05        9.90      1.53 o 
  -7   2  19        0.32        1.48      1.16 o 
  -6   2  19        0.71        3.75      0.98 o 
  -5   2  19       69.03       63.36      2.15 o 
  -4   2  19       17.50       17.86      1.58 o 
  -3   2  19       32.79       29.76      1.59 o 
  -2   2  19        0.02       -0.05      0.98 o 
  -1   2  19       15.61       12.46      1.25 o 
   0   2  19       11.87       10.37      1.29 o 
   1   2  19       17.37       15.46      1.36 o 
   2   2  19       52.93       56.28      3.76 o 
   3   2  19       23.09       22.86      1.68 o 
   4   2  19       10.82       11.30      1.63 o 
   5   2  19        0.01       -1.27      1.27 o 
  -8   3  19       15.63       13.17      4.28 o 
  -7   3  19        3.52        7.85      2.54 o 
  -6   3  19        0.97        1.53      3.31 o 
  -5   3  19        1.82        1.14      3.79 o 
  -4   3  19       45.20       45.22      4.43 o 
  -3   3  19       80.67       79.42      4.54 o 
  -2   3  19        1.41        1.74      1.73 o 
  -1   3  19        1.67        1.69      1.75 o 
   0   3  19        1.35        1.95      1.79 o 
   1   3  19        3.12        1.40      3.89 o 
   2   3  19        2.61       -0.55      1.97 o 
 -10   0  20       47.13       40.07      4.67 o 
  -9   0  20        0.57        0.97      2.14 o 
  -8   0  20      118.70      118.68      5.95 o 
  -7   0  20       21.90       20.36      4.28 o 
  -6   0  20       77.33       77.65      3.82 o 
  -5   0  20        4.68        5.10      1.48 o 
  -4   0  20      112.00      105.99      4.63 o 
  -3   0  20      459.49      415.63     14.28 o 
  -2   0  20      664.20      621.18     18.54 o 
  -1   0  20        8.30        3.55      1.60 o 
   0   0  20       32.42       24.86      4.12 o 
   1   0  20       71.02       63.80      4.87 o 
   2   0  20      258.54      257.10     19.94 o 
   3   0  20      678.33      699.16     35.41 o 
   4   0  20       82.06       95.52      8.75 o 
   5   0  20        8.75        7.98      3.70 o 
 -10   1  20        2.57        2.72      1.63 o 
  -9   1  20      172.20      181.03      5.95 o 
  -8   1  20       64.44       72.95      3.29 o 
  -7   1  20       60.46       64.25      2.64 o 
  -6   1  20       13.74       16.15      1.21 o 
  -5   1  20        1.80        2.21      0.85 o 
  -4   1  20       58.70       51.75      2.00 o 
  -3   1  20       19.32       18.13      1.29 o 
  -2   1  20      108.37      100.66      2.85 o 
  -1   1  20       77.12       70.95      2.12 o 
   0   1  20        8.69        9.35      0.96 o 
   1   1  20      196.65      183.52      4.27 o 
   2   1  20        1.63        1.98      1.60 o 
   3   1  20        0.74        1.72      1.60 o 
   4   1  20       63.25       58.75      3.78 o 
  -9   2  20        6.70        5.05      2.29 o 
  -8   2  20        5.42        5.06      1.90 o 
  -7   2  20        1.92        1.73      1.33 o 
  -6   2  20        0.88        0.28      1.15 o 
  -5   2  20       31.26       29.85      2.61 o 
  -4   2  20        7.58        9.95      1.33 o 
  -3   2  20        4.07        3.67      1.13 o 
  -2   2  20        9.11        7.09      1.36 o 
  -1   2  20        0.04       -0.14      1.06 o 
   0   2  20       43.86       37.78      3.40 o 
   1   2  20       37.56       39.69      3.65 o 
   2   2  20       80.28       87.18      7.42 o 
   3   2  20      169.20      187.38     16.50 o 
  -5   3  20       20.99       20.76      3.70 o 
  -4   3  20        2.49        5.59      2.40 o 
  -3   3  20       50.29       51.60      3.85 o 
  -2   3  20       23.56       26.29      3.71 o 
  -1   3  20        0.14       -1.98      2.72 o 
   0   3  20       17.79       24.74      5.64 o 
  -8   1  21       13.04       12.78      2.10 o 
  -7   1  21        6.61        5.81      2.32 o 
  -6   1  21       53.24       51.32      2.57 o 
  -5   1  21       84.41       75.43      3.12 o 
  -4   1  21        7.15        4.66      1.50 o 
  -3   1  21      101.87       90.43      3.58 o 
  -2   1  21      115.48      107.74      4.68 o 
  -1   1  21       63.24       55.95      3.46 o 
   0   1  21       30.20       27.07      2.52 o 
   1   1  21       84.03       69.79      4.00 o 
   2   1  21       71.47       60.64      3.72 o 
  -6   2  21        7.91        7.62      2.11 o 
  -5   2  21        9.54       10.74      1.84 o 
  -4   2  21       10.14        9.15      1.97 o 
  -3   2  21        7.14        6.87      1.72 o 
  -2   2  21        0.00        0.25      1.66 o 
  -1   2  21        3.30        1.25      1.73 o 
   0   2  21        0.63        1.80      1.82 o 
  -6   0  22      131.51      123.14      8.56 o 
  -5   0  22      412.67      491.39     25.29 o 
  -4   0  22      127.79      116.33      8.75 o 
  -3   0  22        1.61       -0.39      2.72 o 
  -2   0  22        0.01       -2.33      2.33 o 
  -1   0  22       19.40       14.59      3.70 o 
   0   0  22        0.71        0.39      2.53 o 
  -5   1  22      251.96      236.55     11.28 o 
  -4   1  22       57.59       45.74      8.85 o 
  -3   1  22       60.16       44.90      6.52 o 
  -2   1  22        6.97        5.18      2.10 o 
  -1   1  22        8.38        5.69      2.01 o 
                                                 
